# Supplementary material for: Storage of the vital metal tungsten in a dominant SCFA-producing human gut microbe Eubacterium limosum and implications for other gut microbes
Source: mBio. 2025 Mar 24;16(4):e02605-24. doi: 10.1128/mbio.02605-24 (PMC11980592; doi:10.1128/mbio.02605-24)
Supplement: Table S1 — Proteins identified by LC-MS/MS in the ~7-kDa SDS gel band of fraction 16 from SEC column. [file mbio.02605-24-s0002.xlsx]

## Sheet: Table S1
Table S1. List of proteins identified by LC-MS/MS in the ~7kDa SDS gel band of fraction 16 from SEC column
Accession	Description	Coverage [%]
UQZ22821.1	hypothetical protein M5595_00945 [Eubacterium limosum]	61
UQZ23418.1	TOBE domain-containing protein [Eubacterium limosum]	100
UQZ22714.1	hypothetical protein M5595_00380 [Eubacterium limosum]	57
UQZ22790.1	hypothetical protein M5595_00785 [Eubacterium limosum]	49
UQZ20830.1	propanediol utilization microcompartment protein PduA [Eubacterium limosum]	77
UQZ24492.1	IreB family regulatory phosphoprotein [Eubacterium limosum]	64
UQZ23613.1	helix-turn-helix domain-containing protein [Eubacterium limosum]	42
UQZ22086.1	STAS domain-containing protein [Eubacterium limosum]	47
ALU14780.1	hypothetical protein ACH52_2005 [Eubacterium limosum]	27
ALU15077.1	RNA-binding protein YhbY family [Eubacterium limosum]	24
UQZ23813.1	helix-turn-helix transcriptional regulator [Eubacterium limosum]	14
UQZ21574.1	helix-turn-helix transcriptional regulator [Eubacterium limosum]	36
ALU16013.1	HTH domain-containing protein [Eubacterium limosum]	10
ALU16310.1	ArsR family transcriptional regulator [Eubacterium limosum]	26
UQZ24498.1	Rrf2 family transcriptional regulator [Eubacterium limosum]	44
UQZ23361.1	secondary thiamine-phosphate synthase enzyme YjbQ [Eubacterium limosum]	24
UQZ21166.1	metalloregulator ArsR/SmtB family transcription factor [Eubacterium limosum]	29
UQZ22484.1	hypothetical protein M5595_20080 [Eubacterium limosum]	61
ALU15978.1	anti-sigma regulatory factor [Eubacterium limosum]	23
UQZ24516.1	MarR family transcriptional regulator [Eubacterium limosum]	39
PWW59819.1	hypothetical protein C7955_101217 [Eubacterium limosum]	24
ALU15144.1	acetyl-CoA carboxylase biotin carboxyl carrier protein AccB [Eubacterium limosum]	13
UQZ23429.1	amino acid-binding protein [Eubacterium limosum]	37
UQZ21616.1	RpiB/LacA/LacB family sugar-phosphate isomerase [Eubacterium limosum]	27
ALU15845.1	ACT domain-containing protein [Eubacterium limosum]	16
UQZ21732.1	Rrf2 family transcriptional regulator [Eubacterium limosum]	14
ALU15455.1	arginine repressor ArgR [Eubacterium limosum]	13
UQZ20853.1	2-C-methyl-D-erythritol 2,4-cyclodiphosphate synthase [Eubacterium limosum]	46
UQZ20773.1	30S ribosomal protein S5 [Eubacterium limosum]	6
ALU15396.1	ACT domain-containing protein [Eubacterium limosum]	16
UQZ24099.1	S-ribosylhomocysteine lyase [Eubacterium limosum]	38
UQZ20826.1	diol dehydratase small subunit [Eubacterium limosum]	64
UQZ23928.1	flavin reductase family protein [Eubacterium limosum]	39
UQZ24145.1	PadR family transcriptional regulator [Eubacterium limosum]	19
UQZ24716.1	rubrerythrin family protein [Eubacterium limosum]	45
ALU15561.1	translation elongation factor P Efp [Eubacterium limosum]	12
UQZ23907.1	nitroreductase family protein [Eubacterium limosum]	23
UQZ24451.1	Uma2 family endonuclease [Eubacterium limosum]	21
UQZ21577.1	alkyl hydroperoxide reductase subunit C [Eubacterium limosum]	60
ALU16580.1	NADPH-dependent FMN reductase [Eubacterium limosum]	10
UQZ23470.1	sulfurtransferase-like selenium metabolism protein YedF [Eubacterium limosum]	26
UQZ24408.1	Holliday junction branch migration protein RuvA [Eubacterium limosum]	25
UQZ23271.1	cell division protein ZapA [Eubacterium limosum]	34
ALU14139.1	uracil phosphoribosyltransferase Upp [Eubacterium limosum]	49
WP_264474043.1	DUF4364 family protein [Eubacterium limosum]	20
UQZ20827.1	propanediol/glycerol family dehydratase medium subunit [Eubacterium limosum]	24
UQZ24138.1	phosphate propanoyltransferase [Eubacterium limosum]	42
UQZ23809.1	histidine phosphatase family protein [Eubacterium limosum]	38
ALU12844.1	ribulose-phosphate 3-epimerase Rpe [Eubacterium limosum]	11
UQZ21760.1	L-fuculose-phosphate aldolase [Eubacterium limosum]	17
UQZ21513.1	response regulator transcription factor [Eubacterium limosum]	14
UQZ20783.1	30S ribosomal protein S3 [Eubacterium limosum]	22
UQZ22744.1	FadR family transcriptional regulator [Eubacterium limosum]	8
UQZ20829.1	propanediol utilization microcompartment protein PduB [Eubacterium limosum]	20
UQZ22734.1	isoprenyl transferase [Eubacterium limosum]	28
ALU13904.1	FAD-dependent thymidylate synthase ThyX [Eubacterium limosum]	6
UQZ20849.1	transketolase [Eubacterium limosum]	23
UQZ23760.1	peptidylprolyl isomerase [Eubacterium limosum]	15
ALU15977.1	RNA polymerase sigma factor sigma 70 family [Eubacterium limosum]	8
UQZ24094.1	dihydropteroate synthase [Eubacterium limosum]	9
UQZ21768.1	3-hydroxyacyl-CoA dehydrogenase NAD-binding domain-containing protein [Eubacterium limosum]	5
UQZ22656.1	hypothetical protein M5595_00055 [Eubacterium limosum]	19
UQZ22766.1	amidohydrolase family protein [Eubacterium limosum]	13
ALU16015.1	fructose-1,6-bisphosphate aldolase class II Fba [Eubacterium limosum]	33
ARD64635.1	MurR/RpiR family transcriptional regulator [Eubacterium limosum]	7
UQZ22240.1	ribokinase [Eubacterium limosum]	7
ALU15669.1	CO dehydrogenase/acetyl-CoA synthase complex delta subunit CdhD [Eubacterium limosum]	27
UQZ21923.1	cysteine synthase family protein [Eubacterium limosum]	31
WP_278286451.1	3-deoxy-7-phosphoheptulonate synthase [Eubacterium limosum]	8
UQZ20848.1	transketolase family protein [Eubacterium limosum]	19
UQZ24558.1	P1 family peptidase [Eubacterium limosum]	20
UQZ23665.1	DUF896 domain-containing protein [Eubacterium limosum]	14
ALU16089.1	glyceraldehyde-3-phosphate dehydrogenase Gap [Eubacterium limosum]	13
UQZ21939.1	chorismate synthase [Eubacterium limosum]	10
UQZ21759.1	2-hydroxyacid dehydrogenase [Eubacterium limosum]	13
ALU14709.1	N-acetyl-gamma-glutamyl-phosphate reductase ArgC [Eubacterium limosum]	15
UQZ21766.1	acetyl-CoA C-acetyltransferase [Eubacterium limosum]	26
ALU16090.1	sugar-binding domain-containing transcriptional regulator [Eubacterium limosum]	19
ALU16088.1	phosphoglycerate kinase Pgk [Eubacterium limosum]	7
ALU16474.1	iron-containing alcohol dehydrogenase [Eubacterium limosum]	11
UQZ24497.1	cysteine desulfurase NifS [Eubacterium limosum]	25
ALU12868.1	thioredoxin-disulfide reductase TrxB [Eubacterium limosum]	10
UQZ22267.1	Glu/Leu/Phe/Val dehydrogenase [Eubacterium limosum]	17
UQZ20799.1	histidine--tRNA ligase [Eubacterium limosum]	14
ALU13337.1	tyrosyl-tRNA synthetase TyrS [Eubacterium limosum]	5
UQZ23553.1	diaminopimelate decarboxylase [Eubacterium limosum]	6
ALU15668.1	CO dehydrogenase/acetyl-CoA synthase complex gamma subunit CdhE [Eubacterium limosum]	35
ALU13127.1	dihydrolipoyl dehydrogenase LpdA [Eubacterium limosum]	9
ALU15224.1	glucose-6-phosphate isomerase [Eubacterium limosum]	9
UQZ20934.1	B12 lower ligand biosynthesis radical SAM protein BzaD [Eubacterium limosum]	8
ALU14651.1	2-methylcitrate synthase/citrate synthase II [Eubacterium limosum]	9
UQZ22467.1	transglutaminase domain-containing protein [Eubacterium limosum]	13
UQZ24243.1	glycine--tRNA ligase [Eubacterium limosum]	6
UQZ21826.1	phosphomannomutase/phosphoglucomutase [Eubacterium limosum]	10
ALU16176.1	phosphoglucomutase/phosphomannomutase family protein [Eubacterium limosum]	6
UQZ22229.1	glutamate decarboxylase [Eubacterium limosum]	5
UQZ21728.1	UDP-N-acetylmuramoyl-L-alanyl-D-glutamate--2,6-diaminopimelate ligase [Eubacterium limosum]	5
ALU16233.1	carbohydrate kinase FGGY family [Eubacterium limosum]	9
ALU13720.1	phosphoribosylaminoimidazolecarboxamide formyltransferase/IMP cyclohydrolase PurH [Eubacterium limosum]	6
UQZ21895.1	2,3-bisphosphoglycerate-independent phosphoglycerate mutase [Eubacterium limosum]	25
ALU16520.1	dipeptide/oligopeptide/nickel ABC transporter substrate-binding protein [Eubacterium limosum]	4
ALU15804.1	chaperonin GroEL [Eubacterium limosum]	7
UQZ24390.1	putative manganese-dependent inorganic diphosphatase [Eubacterium limosum]	10
UQZ21578.1	FAD-dependent oxidoreductase [Eubacterium limosum]	24
UQZ21068.1	formate--tetrahydrofolate ligase [Eubacterium limosum]	32
ALU13307.1	propanediol dehydratase large subunit PduC [Eubacterium limosum]	14
ALU15346.1	ribulokinase AraB [Eubacterium limosum]	8
UQZ20859.1	phospho-sugar mutase [Eubacterium limosum]	26
UQZ24720.1	arginine--tRNA ligase [Eubacterium limosum]	5
UQZ24308.1	molecular chaperone DnaK [Eubacterium limosum]	15
UQZ23739.1	alpha-amylase family glycosyl hydrolase [Eubacterium limosum]	4
UQZ23281.1	threonine--tRNA ligase [Eubacterium limosum]	11
ALU14391.1	V-type ATP synthase subunit I [Eubacterium limosum]	7
UQZ21411.1	methionine--tRNA ligase [Eubacterium limosum]	15
UQZ23542.1	bifunctional 4-hydroxy-3-methylbut-2-enyl diphosphate reductase/30S ribosomal protein S1 [Eubacterium limosum]	10
UQZ24579.1	glycosyltransferase family 2 protein [Eubacterium limosum]	4
ALU15587.1	RelA/SpoT family protein [Eubacterium limosum]	4
UQZ23273.1	phenylalanine--tRNA ligase subunit beta [Eubacterium limosum]	6
WP_133965338.1	translation initiation factor IF-2 [Eubacterium limosum]	4
ALU13842.1	leucyl-tRNA synthetase LeuS [Eubacterium limosum]	7
UQZ22382.1	glycogen/starch/alpha-glucan phosphorylase [Eubacterium limosum]	17
UQZ22201.1	DNA polymerase I [Eubacterium limosum]	6
UQZ22711.1	type I restriction endonuclease subunit R [Eubacterium limosum]	2
UQZ22697.1	pyruvate:ferredoxin (flavodoxin) oxidoreductase [Eubacterium limosum]	7
