# Supplementary material for: Storage of the vital metal tungsten in a dominant SCFA-producing human gut microbe Eubacterium limosum and implications for other gut microbes
Source: mBio. 2025 Mar 24;16(4):e02605-24. doi: 10.1128/mbio.02605-24 (PMC11980592; doi:10.1128/mbio.02605-24)
Supplement: Table S2 — Proteins identified by LC-MS/MS in fraction 16 from SEC column. [file mbio.02605-24-s0003.xlsx]

## Sheet: Table S2
Table S2. List of proteins identified by LC-MS/MS in fraction 16 from SEC column
Accession	Description	Coverage [%]
UQZ21895.1	2,3-bisphosphoglycerate-independent phosphoglycerate mutase [Eubacterium limosum]	77
WP_227207938.1	2,3-bisphosphoglycerate-independent phosphoglycerate mutase [Eubacterium limosum]	74
UQZ20859.1	phospho-sugar mutase [Eubacterium limosum]	87
UQZ22532.1	leucine--tRNA ligase [Eubacterium limosum]	62
UQZ24497.1	cysteine desulfurase NifS [Eubacterium limosum]	74
ALU13307.1	propanediol dehydratase large subunit PduC [Eubacterium limosum]	52
UQZ21063.1	dihydrolipoyl dehydrogenase [Eubacterium limosum]	66
ALU15668.1	CO dehydrogenase/acetyl-CoA synthase complex gamma subunit CdhE [Eubacterium limosum]	51
UQZ23418.1	TOBE domain-containing protein [Eubacterium limosum]	91
UQZ21376.1	ribulose-phosphate 3-epimerase [Eubacterium limosum]	69
UQZ21578.1	FAD-dependent oxidoreductase [Eubacterium limosum]	40
UQZ21923.1	cysteine synthase family protein [Eubacterium limosum]	69
UQZ22382.1	glycogen/starch/alpha-glucan phosphorylase [Eubacterium limosum]	58
UQZ21766.1	acetyl-CoA C-acetyltransferase [Eubacterium limosum]	66
UQZ24364.1	acetyl-CoA decarbonylase/synthase complex subunit delta [Eubacterium limosum]	77
UQZ20826.1	diol dehydratase small subunit [Eubacterium limosum]	75
ALU13684.1	glycogen phosphorylase GlgP [Eubacterium limosum]	50
UQZ22267.1	Glu/Leu/Phe/Val dehydrogenase [Eubacterium limosum]	70
UQZ23281.1	threonine--tRNA ligase [Eubacterium limosum]	47
UQZ20848.1	transketolase family protein [Eubacterium limosum]	67
UQZ23739.1	alpha-amylase family glycosyl hydrolase [Eubacterium limosum]	48
UQZ24720.1	arginine--tRNA ligase [Eubacterium limosum]	52
UQZ23928.1	flavin reductase family protein [Eubacterium limosum]	91
UQZ20829.1	propanediol utilization microcompartment protein PduB [Eubacterium limosum]	59
UQZ21411.1	methionine--tRNA ligase [Eubacterium limosum]	50
UQZ22201.1	DNA polymerase I [Eubacterium limosum]	35
UQZ20849.1	transketolase [Eubacterium limosum]	69
UQZ22467.1	transglutaminase domain-containing protein [Eubacterium limosum]	60
UQZ23760.1	peptidylprolyl isomerase [Eubacterium limosum]	75
UQZ21496.1	ABC transporter substrate-binding protein [Eubacterium limosum]	53
UQZ24579.1	glycosyltransferase family 2 protein [Eubacterium limosum]	41
UQZ22697.1	pyruvate:ferredoxin (flavodoxin) oxidoreductase [Eubacterium limosum]	17
UQZ21577.1	alkyl hydroperoxide reductase subunit C [Eubacterium limosum]	73
UQZ22034.1	class II fructose-1,6-bisphosphate aldolase [Eubacterium limosum]	51
ALU13777.1	transglutaminase domain-containing protein [Eubacterium limosum]	40
UQZ20853.1	2-C-methyl-D-erythritol 2,4-cyclodiphosphate synthase [Eubacterium limosum]	89
UQZ21892.1	type I glyceraldehyde-3-phosphate dehydrogenase [Eubacterium limosum]	61
UQZ23273.1	phenylalanine--tRNA ligase subunit beta [Eubacterium limosum]	25
UQZ23724.1	M60 family metallopeptidase [Eubacterium limosum]	22
UQZ24138.1	phosphate propanoyltransferase [Eubacterium limosum]	74
UQZ24241.1	thioredoxin-disulfide reductase [Eubacterium limosum]	46
UQZ24099.1	S-ribosylhomocysteine lyase [Eubacterium limosum]	85
UQZ21068.1	formate--tetrahydrofolate ligase [Eubacterium limosum]	43
UQZ24558.1	P1 family peptidase [Eubacterium limosum]	47
ALU13720.1	phosphoribosylaminoimidazolecarboxamide formyltransferase/IMP cyclohydrolase PurH [Eubacterium limosum]	25
UQZ22766.1	amidohydrolase family protein [Eubacterium limosum]	56
WP_227205838.1	amidohydrolase family protein [Eubacterium limosum]	55
UQZ23271.1	cell division protein ZapA [Eubacterium limosum]	50
UQZ22484.1	hypothetical protein M5595_20080 [Eubacterium limosum]	61
UQZ22430.1	ABC transporter substrate-binding protein [Eubacterium limosum]	47
UQZ21826.1	phosphomannomutase/phosphoglucomutase [Eubacterium limosum]	47
UQZ23241.1	N-acetyl-gamma-glutamyl-phosphate reductase [Eubacterium limosum]	51
UQZ24308.1	molecular chaperone DnaK [Eubacterium limosum]	24
UQZ24492.1	IreB family regulatory phosphoprotein [Eubacterium limosum]	80
UQZ22734.1	isoprenyl transferase [Eubacterium limosum]	69
UQZ22471.1	FprA family A-type flavoprotein [Eubacterium limosum]	50
UQZ21252.1	TatD family hydrolase [Eubacterium limosum]	46
UQZ24716.1	rubrerythrin family protein [Eubacterium limosum]	68
UQZ21760.1	L-fuculose-phosphate aldolase [Eubacterium limosum]	61
UQZ21439.1	flavodoxin family protein [Eubacterium limosum]	62
UQZ23610.1	nickel ABC transporter substrate-binding protein [Eubacterium limosum]	36
UQZ21759.1	2-hydroxyacid dehydrogenase [Eubacterium limosum]	33
UQZ22932.1	Sapep family Mn(2+)-dependent dipeptidase [Eubacterium limosum]	41
UQZ24297.1	ABC transporter substrate-binding protein [Eubacterium limosum]	53
UQZ22240.1	ribokinase [Eubacterium limosum]	35
UQZ23429.1	amino acid-binding protein [Eubacterium limosum]	61
UQZ23537.1	type I DNA topoisomerase [Eubacterium limosum]	18
UQZ24012.1	peptidylprolyl isomerase [Eubacterium limosum]	53
WP_201261614.1	aldehyde dehydrogenase EutE [Eubacterium limosum]	39
ALU13617.1	dihydroxyacetone kinase DhaK subunit [Eubacterium limosum]	38
UQZ23945.1	sn-glycerol-1-phosphate dehydrogenase [Eubacterium limosum]	26
UQZ21595.1	alpha/beta hydrolase [Eubacterium limosum]	51
UQZ22229.1	glutamate decarboxylase [Eubacterium limosum]	24
UQZ23470.1	sulfurtransferase-like selenium metabolism protein YedF [Eubacterium limosum]	38
UQZ22737.1	flavodoxin-dependent (E)-4-hydroxy-3-methylbut-2-enyl-diphosphate synthase [Eubacterium limosum]	47
UQZ20827.1	propanediol/glycerol family dehydratase medium subunit [Eubacterium limosum]	41
UQZ24307.1	molecular chaperone DnaJ [Eubacterium limosum]	12
UQZ22714.1	hypothetical protein M5595_00380 [Eubacterium limosum]	57
UQZ20825.1	diol dehydratase reactivase subunit alpha [Eubacterium limosum]	29
UQZ24451.1	Uma2 family endonuclease [Eubacterium limosum]	74
UQZ23665.1	DUF896 domain-containing protein [Eubacterium limosum]	23
UQZ23907.1	nitroreductase family protein [Eubacterium limosum]	48
UQZ23361.1	secondary thiamine-phosphate synthase enzyme YjbQ [Eubacterium limosum]	64
ALU15144.1	acetyl-CoA carboxylase biotin carboxyl carrier protein AccB [Eubacterium limosum]	43
UQZ23118.1	cyclase family protein [Eubacterium limosum]	62
UQZ22039.1	hydroxymethylbilane synthase [Eubacterium limosum]	18
UQZ24390.1	putative manganese-dependent inorganic diphosphatase [Eubacterium limosum]	16
UQZ21634.1	NAD(P)/FAD-dependent oxidoreductase [Eubacterium limosum]	29
UQZ21767.1	enoyl-CoA hydratase-related protein [Eubacterium limosum]	41
UQZ23809.1	histidine phosphatase family protein [Eubacterium limosum]	56
UQZ24373.1	DegV family protein [Eubacterium limosum]	47
UQZ22435.1	dipeptide epimerase [Eubacterium limosum]	29
UQZ20890.1	dihydroorotase [Eubacterium limosum]	34
UQZ22445.1	S8 family serine peptidase [Eubacterium limosum]	12
ALU15224.1	glucose-6-phosphate isomerase [Eubacterium limosum]	34
UQZ24498.1	Rrf2 family transcriptional regulator [Eubacterium limosum]	49
ALU16310.1	ArsR family transcriptional regulator [Eubacterium limosum]	38
UQZ22675.1	ATP-dependent chaperone ClpB [Eubacterium limosum]	11
UQZ21652.1	ABC transporter substrate-binding protein [Eubacterium limosum]	15
UQZ22851.1	histidinol-phosphatase HisJ [Eubacterium limosum]	44
UQZ21256.1	cysteine synthase A [Eubacterium limosum]	37
UQZ24109.1	FAD-dependent thymidylate synthase [Eubacterium limosum]	48
UQZ21616.1	RpiB/LacA/LacB family sugar-phosphate isomerase [Eubacterium limosum]	42
ALU14678.1	phenylalanyl-tRNA synthetase beta subunit PheT [Eubacterium limosum]	9
UQZ21755.1	exodeoxyribonuclease III [Eubacterium limosum]	24
UQZ22466.1	S8 family serine peptidase [Eubacterium limosum]	11
UQZ21940.1	chorismate mutase [Eubacterium limosum]	67
UQZ23461.1	ATPase [Eubacterium limosum]	14
UQZ20830.1	propanediol utilization microcompartment protein PduA [Eubacterium limosum]	71
UQZ22087.1	ATP-binding protein [Eubacterium limosum]	45
UQZ24583.1	dTDP-4-dehydrorhamnose 3,5-epimerase [Eubacterium limosum]	51
WP_133965338.1	translation initiation factor IF-2 [Eubacterium limosum]	13
UQZ22086.1	STAS domain-containing protein [Eubacterium limosum]	52
UQZ21732.1	Rrf2 family transcriptional regulator [Eubacterium limosum]	58
UQZ23481.1	YgeY family selenium metabolism-linked hydrolase [Eubacterium limosum]	16
UQZ22790.1	hypothetical protein M5595_00785 [Eubacterium limosum]	70
ALU13392.1	2-isopropylmalate synthase LeuA [Eubacterium limosum]	21
ALU16233.1	carbohydrate kinase FGGY family [Eubacterium limosum]	15
UQZ24516.1	MarR family transcriptional regulator [Eubacterium limosum]	40
UQZ24054.1	Stp1/IreP family PP2C-type Ser/Thr phosphatase [Eubacterium limosum]	42
ALU15396.1	ACT domain-containing protein [Eubacterium limosum]	24
UQZ22226.1	amino acid-binding protein [Eubacterium limosum]	46
UQZ24592.1	glycogen/starch/alpha-glucan phosphorylase [Eubacterium limosum]	9
ALU15496.1	glyoxalase family protein [Eubacterium limosum]	30
ALU14139.1	uracil phosphoribosyltransferase Upp [Eubacterium limosum]	45
UQZ22840.1	response regulator transcription factor [Eubacterium limosum]	32
ALU14115.1	flavin reductase domain-containing protein [Eubacterium limosum]	22
UQZ24126.1	DUF4407 domain-containing protein [Eubacterium limosum]	7
UQZ20816.1	BMC domain-containing protein [Eubacterium limosum]	38
UQZ23239.1	argininosuccinate lyase [Eubacterium limosum]	13
ALU14317.1	4-hydroxy-3-methylbut-2-enyl diphosphate reductase/ribosomal protein S1 [Eubacterium limosum]	8
ALU13618.1	hypothetical protein ACH52_0798 [Eubacterium limosum]	59
UQZ23303.1	citrate/2-methylcitrate synthase [Eubacterium limosum]	14
UQZ22238.1	DNA topoisomerase III [Eubacterium limosum]	11
UQZ20861.1	ribose 5-phosphate isomerase B [Eubacterium limosum]	44
ALU15346.1	ribulokinase AraB [Eubacterium limosum]	16
ALU16090.1	sugar-binding domain-containing transcriptional regulator [Eubacterium limosum]	15
ALU15657.1	2-hydroxy-3-oxopropionate reductase [Eubacterium limosum]	15
ALU13519.1	amino acid ABC transporter substrate-binding protein [Eubacterium limosum]	17
UQZ22378.1	RNase adapter RapZ [Eubacterium limosum]	19
UQZ24281.1	MBL fold metallo-hydrolase [Eubacterium limosum]	35
ALU13337.1	tyrosyl-tRNA synthetase TyrS [Eubacterium limosum]	12
UQZ24371.1	peptidase T [Eubacterium limosum]	8
UQZ22088.1	SigB/SigF/SigG family RNA polymerase sigma factor [Eubacterium limosum]	19
UQZ21166.1	metalloregulator ArsR/SmtB family transcription factor [Eubacterium limosum]	29
ALU12868.1	thioredoxin-disulfide reductase TrxB [Eubacterium limosum]	18
UQZ23205.1	carbon-nitrogen hydrolase family protein [Eubacterium limosum]	23
UQZ22022.1	ABC transporter substrate-binding protein [Eubacterium limosum]	37
ALU14723.1	amino acid ABC transporter substrate-binding protein [Eubacterium limosum]	31
ALU16349.1	amino acid ABC transporter substrate-binding protein [Eubacterium limosum]	17
UQZ21898.1	beta-lactamase family protein [Eubacterium limosum]	22
UQZ21846.1	SpaA isopeptide-forming pilin-related protein [Eubacterium limosum]	5
UQZ21762.1	class II aldolase/adducin family protein [Eubacterium limosum]	26
UQZ22468.1	aminoacyl-histidine dipeptidase [Eubacterium limosum]	8
PWW56358.1	dTDP-4-amino-4,6-dideoxygalactose transaminase [Eubacterium limosum]	24
UQZ20799.1	histidine--tRNA ligase [Eubacterium limosum]	12
UQZ21893.1	phosphoglycerate kinase [Eubacterium limosum]	20
UQZ24145.1	PadR family transcriptional regulator [Eubacterium limosum]	35
UQZ24591.1	1,4-alpha-glucan branching protein GlgB [Eubacterium limosum]	18
UQZ23663.1	aminopeptidase [Eubacterium limosum]	30
UQZ21954.1	5-formyltetrahydrofolate cyclo-ligase [Eubacterium limosum]	44
UQZ22273.1	P-II family nitrogen regulator [Eubacterium limosum]	46
ALU16088.1	phosphoglycerate kinase Pgk [Eubacterium limosum]	14
UQZ23040.1	deoxyribose-phosphate aldolase [Eubacterium limosum]	22
UQZ22372.1	IMP dehydrogenase [Eubacterium limosum]	15
UQZ21646.1	TetR/AcrR family transcriptional regulator [Eubacterium limosum]	15
UQZ23226.1	hypothetical protein M5595_03040 [Eubacterium limosum]	30
UQZ23898.1	glycerol-3-phosphate dehydrogenase [Eubacterium limosum]	24
UQZ22042.1	sirohydrochlorin cobaltochelatase [Eubacterium limosum]	42
UQZ21212.1	HD domain-containing protein [Eubacterium limosum]	9
UQZ22040.1	porphobilinogen synthase [Eubacterium limosum]	13
UQZ22181.1	histidine triad nucleotide-binding protein [Eubacterium limosum]	89
UQZ22329.1	peroxide stress protein YaaA [Eubacterium limosum]	24
ALU14795.1	dUTP diphosphatase Dut [Eubacterium limosum]	38
ALU13805.1	glycerol kinase GlpK [Eubacterium limosum]	15
UQZ22051.1	SEC-C metal-binding domain-containing protein [Eubacterium limosum]	28
UQZ21765.1	ABC-F family ATP-binding cassette domain-containing protein [Eubacterium limosum]	14
ALU16474.1	iron-containing alcohol dehydrogenase [Eubacterium limosum]	21
UQZ22469.1	C-GCAxxG-C-C family protein [Eubacterium limosum]	25
ALU14780.1	hypothetical protein ACH52_2005 [Eubacterium limosum]	47
UQZ24372.1	peptide chain release factor 1 [Eubacterium limosum]	17
UQZ21258.1	DUF5937 family protein [Eubacterium limosum]	8
ARD64635.1	MurR/RpiR family transcriptional regulator [Eubacterium limosum]	8
ALU13643.1	cysteinyl-tRNA synthetase CysS [Eubacterium limosum]	6
UQZ21894.1	triose-phosphate isomerase [Eubacterium limosum]	18
ARD64572.1	hypothetical protein B2M23_03010 [Eubacterium limosum]	18
UQZ24243.1	glycine--tRNA ligase [Eubacterium limosum]	6
UQZ23433.1	hypothetical protein M5595_04095 [Eubacterium limosum]	24
UQZ20783.1	30S ribosomal protein S3 [Eubacterium limosum]	20
UQZ21942.1	CBS domain-containing protein [Eubacterium limosum]	20
ALU15125.1	hypothetical protein ACH52_2366 [Eubacterium limosum]	26
WP_133964826.1	aminoacyl-histidine dipeptidase [Eubacterium limosum]	5
UQZ21084.1	bifunctional phosphoribosyl-AMP cyclohydrolase/phosphoribosyl-ATP diphosphatase HisIE [Eubacterium limosum]	19
UQZ22744.1	FadR family transcriptional regulator [Eubacterium limosum]	14
ALU14895.1	hydroxylamine reductase Hcp [Eubacterium limosum]	5
UQZ22656.1	hypothetical protein M5595_00055 [Eubacterium limosum]	7
WP_264474249.1	phosphoribosylformylglycinamidine synthase [Eubacterium limosum]	4
ALU13006.1	PTS system phosphocarrier protein HPr [Eubacterium limosum]	26
ALU12842.1	DNA gyrase subunit A GyrA [Eubacterium limosum]	6
ALU16010.1	hydroxymethylbilane synthase/uroporphyrinogen-III methyltransferase/synthase [Eubacterium limosum]	9
UQZ21265.1	helix-turn-helix domain-containing protein [Eubacterium limosum]	20
ARD67369.1	phosphonoacetaldehyde hydrolase [Eubacterium limosum]	16
UQZ23419.1	hypothetical protein M5595_04025 [Eubacterium limosum]	15
UQZ21925.1	hypothetical protein M5595_17090 [Eubacterium limosum]	7
UQZ22408.1	MBL fold metallo-hydrolase [Eubacterium limosum]	9
ALU14474.1	reactive intermediate/imine deaminase [Eubacterium limosum]	25
UQZ24384.1	fibronectin type III domain-containing protein [Eubacterium limosum]	13
ALU13951.1	peptide deformylase Def [Eubacterium limosum]	15
WP_270507652.1	methionine--tRNA ligase [Eubacterium limosum]	5
UQZ23354.1	cupin domain-containing protein [Eubacterium limosum]	19
UQZ21337.1	DUF1906 domain-containing protein [Eubacterium limosum]	2
UQZ22414.1	phosphoribosylglycinamide formyltransferase [Eubacterium limosum]	16
PWW49208.1	addiction module RelE/StbE family toxin [Eubacterium limosum]	18
UQZ22776.1	3-hydroxyacyl-ACP dehydratase FabZ [Eubacterium limosum]	54
UQZ24378.1	HAD hydrolase-like protein [Eubacterium limosum]	16
UQZ24389.1	pyridoxal phosphate-dependent aminotransferase [Eubacterium limosum]	8
ALU13478.1	carbamoyl-phosphate synthase large subunit CarB [Eubacterium limosum]	2
ALU14954.1	cell surface protein [Eubacterium limosum]	6
UQZ24306.1	dihydroxyacetone kinase transcriptional activator DhaS [Eubacterium limosum]	10
ALU16004.1	precorrin-3B C17-methyltransferase CbiH [Eubacterium limosum]	9
ALU15712.1	Holliday junction DNA helicase RuvA [Eubacterium limosum]	13
ALU15561.1	translation elongation factor P Efp [Eubacterium limosum]	14
UQZ20862.1	Uma2 family endonuclease [Eubacterium limosum]	14
ALU16065.1	rubrerythrin Rbr [Eubacterium limosum]	9
ARD66320.1	metal ABC transporter substrate-binding protein [Eubacterium limosum]	13
UQZ22821.1	hypothetical protein M5595_00945 [Eubacterium limosum]	83
UQZ20883.1	Flp pilus assembly complex ATPase component TadA [Eubacterium limosum]	3
UQZ24551.1	desulfoferrodoxin [Eubacterium limosum]	33
UQZ21300.1	helix-turn-helix domain-containing protein [Eubacterium limosum]	12
ALU15682.1	HAD superfamily hydrolase [Eubacterium limosum]	20
UQZ24538.1	bifunctional UDP-N-acetylglucosamine diphosphorylase/glucosamine-1-phosphate N-acetyltransferase GlmU [Eubacterium limosum]	5
ALU15455.1	arginine repressor ArgR [Eubacterium limosum]	21
ALU13121.1	methyltetrahydrofolate:corrinoid methyltransferase [Eubacterium limosum]	13
ALU14692.1	hypothetical protein ACH52_1915 [Eubacterium limosum]	4
UQZ23913.1	ATP-grasp domain-containing protein [Eubacterium limosum]	11
ALU15595.1	ATP-dependent serine endopeptidase La [Eubacterium limosum]	2
ALU13629.1	aminodeoxychorismate synthase component I ParB [Eubacterium limosum]	7
UQZ23112.1	AmmeMemoRadiSam system protein A [Eubacterium limosum]	3
UQZ22685.1	MarR family transcriptional regulator [Eubacterium limosum]	9
UQZ21768.1	3-hydroxyacyl-CoA dehydrogenase NAD-binding domain-containing protein [Eubacterium limosum]	5
ALU16066.1	hypothetical protein ACH52_3322 [Eubacterium limosum]	3
WP_270507713.1	polysaccharide pyruvyl transferase family protein [Eubacterium limosum]	4
ALU15418.1	hypothetical protein ACH52_2662 [Eubacterium limosum]	25
WP_227206829.1	phage portal protein [Eubacterium limosum]	7
ARD65333.1	glucose-1-phosphate adenylyltransferase [Eubacterium limosum]	8
ALU13492.1	cell envelope-related transcriptional attenuator [Eubacterium limosum]	6
