# Supplementary material for: Storage of the vital metal tungsten in a dominant SCFA-producing human gut microbe Eubacterium limosum and implications for other gut microbes
Source: mBio. 2025 Mar 24;16(4):e02605-24. doi: 10.1128/mbio.02605-24 (PMC11980592; doi:10.1128/mbio.02605-24)
Supplement: Table S10 — UHGG genes, genomes, and species representative that encode a TOBE domain protein. [file mbio.02605-24-s0004.xlsx]

## Sheet: TOBE or Mo-W Genes
					ModA	ModA	TupA	WOR DA	WOR DA	WOR DA	WOR DA	WOR DA	TOBE DA	TOBE DA	TOBE DA	TOBE DA	TOBE DA	TOBE DA	TOBE DA	TOBE DA	TOBE DA	TOBE DA	TOBE DA	TOBE DA	TOBE DA	TOBE DA	TOBE DA	TOBE DA
Genome_ID	Genome_type	Species	Species_rep	Non_Clustered_Genome_Gene_ID	arCOG00219	COG0725	COG2998	IPR013983,IPR001203	IPR013983,IPR001203,IPR000277	IPR013983,IPR001203,IPR011701	IPR013983,IPR001203,IPR016047	IPR003810,IPR013983,IPR001203	IPR005116	IPR005116	IPR000515,IPR003439,IPR005116	IPR000847,IPR005116	IPR000847,IPR005116,IPR005116	IPR003439,IPR005116	IPR003439,IPR005116,IPR006132,IPR006131	IPR003439,IPR040582,IPR005116	IPR005116,IPR005116	IPR005116,IPR005116,IPR005116	IPR005116,IPR041657,IPR024370	IPR006726,IPR005116	IPR010511,IPR008258,IPR005116	IPR012336,IPR005116	IPR032491,IPR005116	IPR041657,IPR005116
MGYG000000002	Isolate	Blautia_A faecis	MGYG000000002	MGYG000000002_03922										1
MGYG000000004	Isolate	Anaerotruncus colihominis	MGYG000000004	MGYG000000004_01912									1
MGYG000000005	Isolate	Terrisporobacter glycolicus_A	MGYG000000005	MGYG000000005_00136		1
MGYG000000005	Isolate	Terrisporobacter glycolicus_A	MGYG000000005	MGYG000000005_00397		1
MGYG000000010	Isolate	Staphylococcus_A lentus	MGYG000000010	MGYG000000010_02268		1
MGYG000000012	Isolate	Bacillus subtilis	MGYG000000012	MGYG000000012_01343		1
MGYG000000014	Isolate	Clostridium butyricum	MGYG000000014	MGYG000000014_01177		1
MGYG000000014	Isolate	Clostridium butyricum	MGYG000000014	MGYG000000014_02080																	1
MGYG000000015	Isolate	Enterobacter mori	MGYG000000015	MGYG000000015_00861														1
MGYG000000015	Isolate	Enterobacter mori	MGYG000000015	MGYG000000015_00865													1
MGYG000000015	Isolate	Enterobacter mori	MGYG000000015	MGYG000000015_01146		1
MGYG000000019	Isolate	Enterobacter cloacae_O	MGYG000000019	MGYG000000019_00255		1
MGYG000000019	Isolate	Enterobacter cloacae_O	MGYG000000019	MGYG000000019_02893														1
MGYG000000019	Isolate	Enterobacter cloacae_O	MGYG000000019	MGYG000000019_02897												1
MGYG000000022	Isolate	Faecalibacterium prausnitzii_C	MGYG000000022	MGYG000000022_02380				1
MGYG000000025	Isolate	Staphylococcus nepalensis	MGYG000000025	MGYG000000025_02378		1
MGYG000000031	Isolate	Blautia_A sp900066205	MGYG000000031	MGYG000000031_00299									1
MGYG000000035	Isolate	Blautia_A hydrogenotrophica	MGYG000000035	MGYG000000035_00257			1
MGYG000000039	Isolate	Faecalibacterium prausnitzii_H	MGYG000000039	MGYG000000039_01883				1
MGYG000000040	Isolate	UBA1191 sp900066305	MGYG000000040	MGYG000000040_00448		1
MGYG000000040	Isolate	UBA1191 sp900066305	MGYG000000040	MGYG000000040_01868				1
MGYG000000040	Isolate	UBA1191 sp900066305	MGYG000000040	MGYG000000040_01872			1
MGYG000000047	Isolate	Clostridium disporicum_A	MGYG000000047	MGYG000000047_00547		1
MGYG000000048	Isolate	Clostridium_P ventriculi	MGYG000000048	MGYG000000048_01647		1
MGYG000000048	Isolate	Clostridium_P ventriculi	MGYG000000048	MGYG000000048_01648									1
MGYG000000049	Isolate	GCA-900066495 sp900066495	MGYG000000049	MGYG000000049_01551		1
MGYG000000050	Isolate	Blautia_A sp900066505	MGYG000000050	MGYG000000050_01635																			1
MGYG000000050	Isolate	Blautia_A sp900066505	MGYG000000050	MGYG000000050_01636		1
MGYG000000058	Isolate	Eubacterium_I sp900066595	MGYG000000058	MGYG000000058_01099																	1
MGYG000000058	Isolate	Eubacterium_I sp900066595	MGYG000000058	MGYG000000058_02442		1
MGYG000000066	Isolate	GCA-900066755 sp900066755	MGYG000000066	MGYG000000066_00941			1
MGYG000000066	Isolate	GCA-900066755 sp900066755	MGYG000000066	MGYG000000066_03013				1
MGYG000000066	Isolate	GCA-900066755 sp900066755	MGYG000000066	MGYG000000066_03271		1
MGYG000000075	Isolate	Paraclostridium tenue	MGYG000000075	MGYG000000075_00278		1
MGYG000000077	Isolate	Anaerobutyricum soehngenii	MGYG000000077	MGYG000000077_01025		1
MGYG000000079	Isolate	Exiguobacterium sp902362975	MGYG000000079	MGYG000000079_02210		1
MGYG000000081	Isolate	Corynebacterium propinquum	MGYG000000081	MGYG000000081_00875		1
MGYG000000083	Isolate	Peribacillus simplex	MGYG000000083	MGYG000000083_02228		1
MGYG000000091	Isolate	Achromobacter xylosoxidans	MGYG000000091	MGYG000000091_02743									1
MGYG000000091	Isolate	Achromobacter xylosoxidans	MGYG000000091	MGYG000000091_03748													1
MGYG000000092	Isolate	UBA7160 sp902363135	MGYG000000092	MGYG000000092_01437				1
MGYG000000093	Isolate	Klebsiella_A grimontii	MGYG000000093	MGYG000000093_02078														1
MGYG000000093	Isolate	Klebsiella_A grimontii	MGYG000000093	MGYG000000093_02082												1
MGYG000000095	Isolate	GCA-900066755 sp902363085	MGYG000000095	MGYG000000095_00302			1
MGYG000000095	Isolate	GCA-900066755 sp902363085	MGYG000000095	MGYG000000095_00633				1
MGYG000000095	Isolate	GCA-900066755 sp902363085	MGYG000000095	MGYG000000095_02068		1
MGYG000000102	Isolate	Terrisporobacter sp902363255	MGYG000000102	MGYG000000102_00101				1
MGYG000000102	Isolate	Terrisporobacter sp902363255	MGYG000000102	MGYG000000102_00107			1
MGYG000000102	Isolate	Terrisporobacter sp902363255	MGYG000000102	MGYG000000102_02085																	1
MGYG000000102	Isolate	Terrisporobacter sp902363255	MGYG000000102	MGYG000000102_02088		1
MGYG000000107	Isolate	Klebsiella_A oxytoca	MGYG000000107	MGYG000000107_00544		1
MGYG000000107	Isolate	Klebsiella_A oxytoca	MGYG000000107	MGYG000000107_04533														1
MGYG000000107	Isolate	Klebsiella_A oxytoca	MGYG000000107	MGYG000000107_04537												1
MGYG000000108	Isolate	Citrobacter freundii	MGYG000000108	MGYG000000108_00388				1
MGYG000000108	Isolate	Citrobacter freundii	MGYG000000108	MGYG000000108_00919														1
MGYG000000108	Isolate	Citrobacter freundii	MGYG000000108	MGYG000000108_00923													1
MGYG000000108	Isolate	Citrobacter freundii	MGYG000000108	MGYG000000108_02827																	1
MGYG000000110	Isolate	Kluyvera sp902363335	MGYG000000110	MGYG000000110_01753												1
MGYG000000110	Isolate	Kluyvera sp902363335	MGYG000000110	MGYG000000110_01757														1
MGYG000000112	Isolate	Actinomyces sp900323545	MGYG000000112	MGYG000000112_00974											1
MGYG000000112	Isolate	Actinomyces sp900323545	MGYG000000112	MGYG000000112_00975		1
MGYG000000112	Isolate	Actinomyces sp900323545	MGYG000000112	MGYG000000112_01521									1
MGYG000000115	Isolate	Clostridium_J sp902363375	MGYG000000115	MGYG000000115_02502		1
MGYG000000121	Isolate	Eubacterium callanderi	MGYG000000121	MGYG000000121_00533				1
MGYG000000121	Isolate	Eubacterium callanderi	MGYG000000121	MGYG000000121_00871				1
MGYG000000121	Isolate	Eubacterium callanderi	MGYG000000121	MGYG000000121_01615			1
MGYG000000121	Isolate	Eubacterium callanderi	MGYG000000121	MGYG000000121_02463				1
MGYG000000121	Isolate	Eubacterium callanderi	MGYG000000121	MGYG000000121_03683				1
MGYG000000121	Isolate	Eubacterium callanderi	MGYG000000121	MGYG000000121_03861		1
MGYG000000121	Isolate	Eubacterium callanderi	MGYG000000121	MGYG000000121_04047									1
MGYG000000123	Isolate	Blautia sp001304935	MGYG000000123	MGYG000000123_04463		1
MGYG000000124	Isolate	Citrobacter youngae	MGYG000000124	MGYG000000124_00117													1
MGYG000000124	Isolate	Citrobacter youngae	MGYG000000124	MGYG000000124_00121														1
MGYG000000124	Isolate	Citrobacter youngae	MGYG000000124	MGYG000000124_00755				1
MGYG000000124	Isolate	Citrobacter youngae	MGYG000000124	MGYG000000124_03807																	1
MGYG000000125	Isolate	Clostridium_B tyrobutyricum	MGYG000000125	MGYG000000125_01590									1
MGYG000000125	Isolate	Clostridium_B tyrobutyricum	MGYG000000125	MGYG000000125_01591		1
MGYG000000126	Isolate	BX12 sp902363595	MGYG000000126	MGYG000000126_00576		1
MGYG000000126	Isolate	BX12 sp902363595	MGYG000000126	MGYG000000126_02670									1
MGYG000000126	Isolate	BX12 sp902363595	MGYG000000126	MGYG000000126_02762			1
MGYG000000126	Isolate	BX12 sp902363595	MGYG000000126	MGYG000000126_02767				1
MGYG000000126	Isolate	BX12 sp902363595	MGYG000000126	MGYG000000126_02949		1
MGYG000000127	Isolate	Catenibacillus sp902363555	MGYG000000127	MGYG000000127_05068		1
MGYG000000133	Isolate	Blautia_A caecimuris	MGYG000000133	MGYG000000133_00692									1
MGYG000000142	Isolate	Blautia_A massiliensis	MGYG000000142	MGYG000000142_00546									1
MGYG000000145	Isolate	Lacrimispora sp902363735	MGYG000000145	MGYG000000145_01251		1
MGYG000000145	Isolate	Lacrimispora sp902363735	MGYG000000145	MGYG000000145_01284									1
MGYG000000145	Isolate	Lacrimispora sp902363735	MGYG000000145	MGYG000000145_01757				1
MGYG000000152	Isolate	Lacrimispora sp902363835	MGYG000000152	MGYG000000152_01717									1
MGYG000000152	Isolate	Lacrimispora sp902363835	MGYG000000152	MGYG000000152_01720		1
MGYG000000160	Isolate	Collinsella sp003479805	MGYG000000160	MGYG000000160_01787				1
MGYG000000176	Isolate	Muricomes oroticus	MGYG000000176	MGYG000000176_00932			1
MGYG000000176	Isolate	Muricomes oroticus	MGYG000000176	MGYG000000176_00937				1
MGYG000000176	Isolate	Muricomes oroticus	MGYG000000176	MGYG000000176_01499		1
MGYG000000176	Isolate	Muricomes oroticus	MGYG000000176	MGYG000000176_04483				1
MGYG000000178	Isolate	Lawsonibacter sp003478995	MGYG000000178	MGYG000000178_02541		1
MGYG000000191	Isolate	Weizmannia coagulans	MGYG000000191	MGYG000000191_00320		1
MGYG000000195	Isolate	Faecalibacterium prausnitzii_E	MGYG000000195	MGYG000000195_01259				1
MGYG000000200	Isolate	Blautia_A sp003471165	MGYG000000200	MGYG000000200_02111																			1
MGYG000000200	Isolate	Blautia_A sp003471165	MGYG000000200	MGYG000000200_02112																			1
MGYG000000201	Isolate	Blautia_A sp900066145	MGYG000000201	MGYG000000201_03160										1
MGYG000000213	Isolate	Blautia_A sp003477525	MGYG000000213	MGYG000000213_03058																			1
MGYG000000213	Isolate	Blautia_A sp003477525	MGYG000000213	MGYG000000213_03059																			1
MGYG000000214	Isolate	Veillonella dispar_A	MGYG000000214	MGYG000000214_01333									1
MGYG000000216	Isolate	Blautia_A sp003474435	MGYG000000216	MGYG000000216_00636									1
MGYG000000219	Isolate	Eubacterium maltosivorans	MGYG000000219	MGYG000000219_00049				1
MGYG000000219	Isolate	Eubacterium maltosivorans	MGYG000000219	MGYG000000219_00863			1
MGYG000000219	Isolate	Eubacterium maltosivorans	MGYG000000219	MGYG000000219_01028				1
MGYG000000219	Isolate	Eubacterium maltosivorans	MGYG000000219	MGYG000000219_01841									1
MGYG000000219	Isolate	Eubacterium maltosivorans	MGYG000000219	MGYG000000219_03499				1
MGYG000000219	Isolate	Eubacterium maltosivorans	MGYG000000219	MGYG000000219_03700		1
MGYG000000225	Isolate	Duodenibacillus sp003472385	MGYG000000225	MGYG000000225_00148														1
MGYG000000225	Isolate	Duodenibacillus sp003472385	MGYG000000225	MGYG000000225_00151												1
MGYG000000225	Isolate	Duodenibacillus sp003472385	MGYG000000225	MGYG000000225_00331										1
MGYG000000225	Isolate	Duodenibacillus sp003472385	MGYG000000225	MGYG000000225_00430				1
MGYG000000227	Isolate	Bacillus sonorensis	MGYG000000227	MGYG000000227_00686		1
MGYG000000235	Isolate	Enterobacter kobei	MGYG000000235	MGYG000000235_00705														1
MGYG000000235	Isolate	Enterobacter kobei	MGYG000000235	MGYG000000235_00709												1
MGYG000000241	Isolate	Desulfovibrio legallii	MGYG000000241	MGYG000000241_01467																	1
MGYG000000241	Isolate	Desulfovibrio legallii	MGYG000000241	MGYG000000241_01745										1
MGYG000000247	Isolate	Collinsella intestinalis	MGYG000000247	MGYG000000247_01493				1
MGYG000000263	Isolate	Blautia_A sp900066335	MGYG000000263	MGYG000000263_01117									1
MGYG000000270	Isolate	Collinsella sp003469205	MGYG000000270	MGYG000000270_01580		1
MGYG000000279	Isolate	Veillonella sp003463825	MGYG000000279	MGYG000000279_01245									1
MGYG000000281	Isolate	Lachnoclostridium_A sp003464085	MGYG000000281	MGYG000000281_00058		1
MGYG000000281	Isolate	Lachnoclostridium_A sp003464085	MGYG000000281	MGYG000000281_00059		1
MGYG000000285	MAG	UBA7185 sp900556545	MGYG000000285	MGYG000000285_00439			1
MGYG000000285	MAG	UBA7185 sp900556545	MGYG000000285	MGYG000000285_00442				1
MGYG000000285	MAG	UBA7185 sp900556545	MGYG000000285	MGYG000000285_01886		1
MGYG000000291	MAG	CAG-1427 sp900547965	MGYG000000291	MGYG000000291_00325				1
MGYG000000293	MAG	Veillonella sp900556785	MGYG000000293	MGYG000000293_00429									1
MGYG000000296	MAG	Peptostreptococcus anaerobius	MGYG000000296	MGYG000000296_00241										1
MGYG000000301	MAG	Blautia_A sp900541985	MGYG000000301	MGYG000000301_00027									1
MGYG000000301	MAG	Blautia_A sp900541985	MGYG000000301	MGYG000000301_00028		1
MGYG000000307	MAG	Rothia mucilaginosa	MGYG000000307	MGYG000000307_01290										1
MGYG000000308	MAG	Pauljensenia sp001064145	MGYG000000308	MGYG000000308_01108														1
MGYG000000308	MAG	Pauljensenia sp001064145	MGYG000000308	MGYG000000308_01390		1
MGYG000000313	MAG	Collinsella vaginalis	MGYG000000313	MGYG000000313_00593				1
MGYG000000313	MAG	Collinsella vaginalis	MGYG000000313	MGYG000000313_01401										1
MGYG000000317	MAG	Haemophilus_D parainfluenzae	MGYG000000317	MGYG000000317_00724														1
MGYG000000317	MAG	Haemophilus_D parainfluenzae	MGYG000000317	MGYG000000317_00727												1
MGYG000000317	MAG	Haemophilus_D parainfluenzae	MGYG000000317	MGYG000000317_01023									1
MGYG000000334	MAG	(blank)	MGYG000000334	MGYG000000334_00735									1
MGYG000000334	MAG	(blank)	MGYG000000334	MGYG000000334_00736		1
MGYG000000334	MAG	(blank)	MGYG000000334	MGYG000000334_01350		1
MGYG000000334	MAG	(blank)	MGYG000000334	MGYG000000334_01661				1
MGYG000000334	MAG	(blank)	MGYG000000334	MGYG000000334_01787				1
MGYG000000337	MAG	Morganella morganii_B	MGYG000000337	MGYG000000337_02696																	1
MGYG000000337	MAG	Morganella morganii_B	MGYG000000337	MGYG000000337_03092														1
MGYG000000337	MAG	Morganella morganii_B	MGYG000000337	MGYG000000337_03239												1
MGYG000000338	MAG	Anaerobiospirillum sp900543125	MGYG000000338	MGYG000000338_00763		1
MGYG000000339	MAG	(blank)	MGYG000000339	MGYG000000339_00727		1
MGYG000000342	MAG	(blank)	MGYG000000342	MGYG000000342_00043														1
MGYG000000342	MAG	(blank)	MGYG000000342	MGYG000000342_00045		1
MGYG000000359	MAG	(blank)	MGYG000000359	MGYG000000359_00506		1
MGYG000000359	MAG	(blank)	MGYG000000359	MGYG000000359_01089				1
MGYG000000377	MAG	(blank)	MGYG000000377	MGYG000000377_01333		1
MGYG000000403	MAG	(blank)	MGYG000000403	MGYG000000403_00277			1
MGYG000000413	MAG	(blank)	MGYG000000413	MGYG000000413_02529		1
MGYG000000413	MAG	(blank)	MGYG000000413	MGYG000000413_02727																								1
MGYG000000420	MAG	UMGS1670 sp900553995	MGYG000000420	MGYG000000420_01269			1
MGYG000000420	MAG	UMGS1670 sp900553995	MGYG000000420	MGYG000000420_01270			1
MGYG000000420	MAG	UMGS1670 sp900553995	MGYG000000420	MGYG000000420_01271			1
MGYG000000420	MAG	UMGS1670 sp900553995	MGYG000000420	MGYG000000420_01411		1
MGYG000000474	MAG	(blank)	MGYG000000474	MGYG000000474_01680		1
MGYG000000522	MAG	Methanobrevibacter_A sp900766745	MGYG000000522	MGYG000000522_00087									1
MGYG000000525	MAG	Duodenibacillus sp900767875	MGYG000000525	MGYG000000525_00075									1
MGYG000000525	MAG	Duodenibacillus sp900767875	MGYG000000525	MGYG000000525_01644												1
MGYG000000525	MAG	Duodenibacillus sp900767875	MGYG000000525	MGYG000000525_01697														1
MGYG000000536	MAG	Cetobacterium_A sp900766645	MGYG000000536	MGYG000000536_00276		1
MGYG000000536	MAG	Cetobacterium_A sp900766645	MGYG000000536	MGYG000000536_01234				1
MGYG000000545	MAG	(blank)	MGYG000000545	MGYG000000545_01136		1
MGYG000000548	MAG	Sutterella sp900770335	MGYG000000548	MGYG000000548_00362									1
MGYG000000548	MAG	Sutterella sp900770335	MGYG000000548	MGYG000000548_00814														1
MGYG000000548	MAG	Sutterella sp900770335	MGYG000000548	MGYG000000548_00816		1
MGYG000000551	MAG	Mailhella sp900553065	MGYG000000551	MGYG000000551_00543			1
MGYG000000551	MAG	Mailhella sp900553065	MGYG000000551	MGYG000000551_00878		1
MGYG000000551	MAG	Mailhella sp900553065	MGYG000000551	MGYG000000551_01191		1
MGYG000000551	MAG	Mailhella sp900553065	MGYG000000551	MGYG000000551_01595				1
MGYG000000554	MAG	Campylobacter fetus	MGYG000000554	MGYG000000554_00179		1
MGYG000000554	MAG	Campylobacter fetus	MGYG000000554	MGYG000000554_00180																	1
MGYG000000555	MAG	Cellulosilyticum sp900556665	MGYG000000555	MGYG000000555_00800																	1
MGYG000000555	MAG	Cellulosilyticum sp900556665	MGYG000000555	MGYG000000555_02441																	1
MGYG000000557	MAG	(blank)	MGYG000000557	MGYG000000557_00532		1
MGYG000000557	MAG	(blank)	MGYG000000557	MGYG000000557_01147		1
MGYG000000557	MAG	(blank)	MGYG000000557	MGYG000000557_01915									1
MGYG000000560	MAG	(blank)	MGYG000000560	MGYG000000560_01685		1
MGYG000000564	MAG	Duodenibacillus sp900552915	MGYG000000564	MGYG000000564_00014									1
MGYG000000564	MAG	Duodenibacillus sp900552915	MGYG000000564	MGYG000000564_00155												1
MGYG000000564	MAG	Duodenibacillus sp900552915	MGYG000000564	MGYG000000564_00158														1
MGYG000000564	MAG	Duodenibacillus sp900552915	MGYG000000564	MGYG000000564_00502				1
MGYG000000564	MAG	Duodenibacillus sp900552915	MGYG000000564	MGYG000000564_01470		1
MGYG000000566	MAG	(blank)	MGYG000000566	MGYG000000566_00123		1
MGYG000000569	MAG	(blank)	MGYG000004659	MGYG000000569_01694		1
MGYG000000574	MAG	(blank)	MGYG000000574	MGYG000000574_02545		1
MGYG000000574	MAG	(blank)	MGYG000000574	MGYG000000574_03767				1
MGYG000000585	MAG	(blank)	MGYG000000585	MGYG000000585_00291				1
MGYG000000585	MAG	(blank)	MGYG000000585	MGYG000000585_00326		1
MGYG000000585	MAG	(blank)	MGYG000000585	MGYG000000585_00505										1
MGYG000000585	MAG	(blank)	MGYG000000585	MGYG000000585_01725										1
MGYG000000589	MAG	(blank)	MGYG000000589	MGYG000000589_00047				1
MGYG000000595	MAG	UMGS1293 sp900754495	MGYG000000595	MGYG000000595_00526				1
MGYG000000595	MAG	UMGS1293 sp900754495	MGYG000000595	MGYG000000595_01111		1
MGYG000000595	MAG	UMGS1293 sp900754495	MGYG000000595	MGYG000000595_01921																	1
MGYG000000597	MAG	(blank)	MGYG000000597	MGYG000000597_01332				1
MGYG000000597	MAG	(blank)	MGYG000000597	MGYG000000597_01606				1
MGYG000000611	MAG	Senegalimassilia faecalis	MGYG000000611	MGYG000000611_00112				1
MGYG000000611	MAG	Senegalimassilia faecalis	MGYG000000611	MGYG000000611_01214									1
MGYG000000613	MAG	(blank)	MGYG000000613	MGYG000000613_00357										1
MGYG000000613	MAG	(blank)	MGYG000000613	MGYG000000613_00517										1
MGYG000000613	MAG	(blank)	MGYG000000613	MGYG000000613_01413		1
MGYG000000620	MAG	Parolsenella uli_B	MGYG000000620	MGYG000000620_00581		1
MGYG000000623	MAG	Blautia_A sp900763175	MGYG000000623	MGYG000000623_02543										1
MGYG000000624	MAG	(blank)	MGYG000000624	MGYG000000624_00659									1
MGYG000000624	MAG	(blank)	MGYG000000624	MGYG000000624_01931		1
MGYG000000624	MAG	(blank)	MGYG000000624	MGYG000000624_02026				1
MGYG000000626	MAG	(blank)	MGYG000000626	MGYG000000626_01526		1
MGYG000000635	MAG	(blank)	MGYG000000635	MGYG000000635_00623				1
MGYG000000635	MAG	(blank)	MGYG000000635	MGYG000000635_00993																	1
MGYG000000635	MAG	(blank)	MGYG000000635	MGYG000000635_01205																	1
MGYG000000643	MAG	(blank)	MGYG000000643	MGYG000000643_00340				1
MGYG000000650	MAG	(blank)	MGYG000000650	MGYG000000650_00264		1
MGYG000000650	MAG	(blank)	MGYG000000650	MGYG000000650_01629		1
MGYG000000657	MAG	Pseudomonas_E bubulae	MGYG000000657	MGYG000000657_00063									1
MGYG000000657	MAG	Pseudomonas_E bubulae	MGYG000000657	MGYG000000657_01124		1
MGYG000000657	MAG	Pseudomonas_E bubulae	MGYG000000657	MGYG000000657_01606												1
MGYG000000668	MAG	CAG-238 sp900551415	MGYG000000668	MGYG000000668_00723				1
MGYG000000668	MAG	CAG-238 sp900551415	MGYG000000668	MGYG000000668_00731			1
MGYG000000677	MAG	(blank)	MGYG000000677	MGYG000000677_00026				1
MGYG000000687	MAG	(blank)	MGYG000000687	MGYG000000687_01730		1
MGYG000000694	MAG	(blank)	MGYG000000694	MGYG000000694_00837		1
MGYG000000708	MAG	(blank)	MGYG000000708	MGYG000000708_00001		1
MGYG000000716	MAG	(blank)	MGYG000000716	MGYG000000716_01086		1
MGYG000000717	MAG	Duodenibacillus sp900762555	MGYG000000717	MGYG000000717_00112														1
MGYG000000717	MAG	Duodenibacillus sp900762555	MGYG000000717	MGYG000000717_00114		1
MGYG000000717	MAG	Duodenibacillus sp900762555	MGYG000000717	MGYG000000717_00115												1
MGYG000000717	MAG	Duodenibacillus sp900762555	MGYG000000717	MGYG000000717_00629									1
MGYG000000726	MAG	CAG-180 sp004556705	MGYG000000726	MGYG000000726_00652				1
MGYG000000726	MAG	CAG-180 sp004556705	MGYG000000726	MGYG000000726_00655			1
MGYG000000746	MAG	(blank)	MGYG000000746	MGYG000000746_01145			1
MGYG000000746	MAG	(blank)	MGYG000000746	MGYG000000746_01340				1
MGYG000000755	MAG	Campylobacter sp013416015	MGYG000000755	MGYG000000755_00780		1
MGYG000000755	MAG	Campylobacter sp013416015	MGYG000000755	MGYG000000755_00781										1
MGYG000000755	MAG	Campylobacter sp013416015	MGYG000000755	MGYG000000755_00782										1
MGYG000000762	MAG	Corynebacterium glucuronolyticum	MGYG000000762	MGYG000000762_00417		1
MGYG000000767	MAG	Paraeggerthella hongkongensis	MGYG000000767	MGYG000000767_00103										1
MGYG000000767	MAG	Paraeggerthella hongkongensis	MGYG000000767	MGYG000000767_00211				1
MGYG000000767	MAG	Paraeggerthella hongkongensis	MGYG000000767	MGYG000000767_01571		1
MGYG000000777	MAG	Collinsella sp900544135	MGYG000000777	MGYG000000777_01329		1
MGYG000000783	MAG	Veillonella_A sp900545795	MGYG000000783	MGYG000000783_00177		1
MGYG000000796	MAG	Turicimonas muris	MGYG000000796	MGYG000000796_00011				1
MGYG000000796	MAG	Turicimonas muris	MGYG000000796	MGYG000000796_00156				1
MGYG000000796	MAG	Turicimonas muris	MGYG000000796	MGYG000000796_01741														1
MGYG000000796	MAG	Turicimonas muris	MGYG000000796	MGYG000000796_01743		1
MGYG000000806	MAG	Blautia_A sp900541345	MGYG000000806	MGYG000000806_00075									1
MGYG000000806	MAG	Blautia_A sp900541345	MGYG000000806	MGYG000000806_00193			1
MGYG000000806	MAG	Blautia_A sp900541345	MGYG000000806	MGYG000000806_01372				1
MGYG000000808	MAG	Dysosmobacter sp900556925	MGYG000000808	MGYG000000808_01263		1
MGYG000000810	MAG	Sutterella sp900543805	MGYG000000810	MGYG000000810_00202														1
MGYG000000810	MAG	Sutterella sp900543805	MGYG000000810	MGYG000000810_00821									1
MGYG000000815	MAG	Dysgonomonas capnocytophagoides	MGYG000000815	MGYG000000815_03011									1
MGYG000000815	MAG	Dysgonomonas capnocytophagoides	MGYG000000815	MGYG000000815_03014		1
MGYG000000821	MAG	(blank)	MGYG000000821	MGYG000000821_00067		1
MGYG000000828	MAG	Eubacterium_I sp900557275	MGYG000004740	MGYG000000828_00214		1
MGYG000000834	MAG	Dysosmobacter sp900550685	MGYG000004784	MGYG000000834_01365		1
MGYG000000838	MAG	Agathobaculum sp900557315	MGYG000000838	MGYG000000838_00315		1
MGYG000000838	MAG	Agathobaculum sp900557315	MGYG000000838	MGYG000000838_01659		1
MGYG000000840	MAG	(blank)	MGYG000000840	MGYG000000840_00338		1
MGYG000000840	MAG	(blank)	MGYG000000840	MGYG000000840_00340														1
MGYG000000842	MAG	Collinsella sp900540845	MGYG000000842	MGYG000000842_01419				1
MGYG000000848	MAG	Collinsella sp900555585	MGYG000004653	MGYG000000848_00989				1
MGYG000000860	MAG	(blank)	MGYG000000860	MGYG000000860_00243												1
MGYG000000860	MAG	(blank)	MGYG000000860	MGYG000000860_01368									1
MGYG000000860	MAG	(blank)	MGYG000000860	MGYG000000860_01587														1
MGYG000000861	MAG	Olsenella_B sp900548775	MGYG000000861	MGYG000000861_00149		1
MGYG000000876	MAG	(blank)	MGYG000000876	MGYG000000876_00343								1
MGYG000000898	MAG	UBA5394 sp900542615	MGYG000000898	MGYG000000898_01081				1
MGYG000000898	MAG	UBA5394 sp900542615	MGYG000000898	MGYG000000898_01401		1
MGYG000000898	MAG	UBA5394 sp900542615	MGYG000000898	MGYG000000898_01598			1
MGYG000000898	MAG	UBA5394 sp900542615	MGYG000000898	MGYG000000898_01864																	1
MGYG000000907	MAG	Collinsella sp900551665	MGYG000000907	MGYG000000907_00058				1
MGYG000000908	MAG	Beduini sp900550005	MGYG000000908	MGYG000000908_01454		1
MGYG000000911	MAG	Slackia_A sp900553775	MGYG000000911	MGYG000000911_00661		1
MGYG000000911	MAG	Slackia_A sp900553775	MGYG000000911	MGYG000000911_01019				1
MGYG000000913	MAG	Blautia sp900556555	MGYG000000913	MGYG000000913_01306		1
MGYG000000915	MAG	Clostridium nigeriense	MGYG000000915	MGYG000000915_02589		1
MGYG000000918	MAG	Sutterella sp900545275	MGYG000000918	MGYG000000918_00145														1
MGYG000000918	MAG	Sutterella sp900545275	MGYG000000918	MGYG000000918_01608									1
MGYG000000919	MAG	Niameybacter sp900551325	MGYG000000919	MGYG000000919_02950		1
MGYG000000926	MAG	Veillonella sp900549845	MGYG000000926	MGYG000000926_00431									1
MGYG000000936	MAG	Collinsella sp900544235	MGYG000000936	MGYG000000936_00153		1
MGYG000000938	MAG	UBA5446 sp900546485	MGYG000000938	MGYG000000938_00525				1
MGYG000000951	MAG	GCA-900066495 sp900545985	MGYG000000951	MGYG000000951_00561		1
MGYG000000966	MAG	Blautia_A sp900553515	MGYG000000966	MGYG000000966_01435																			1
MGYG000000966	MAG	Blautia_A sp900553515	MGYG000000966	MGYG000000966_01436		1
MGYG000000987	MAG	Merdimonas sp900553355	MGYG000000987	MGYG000000987_00882		1
MGYG000000987	MAG	Merdimonas sp900553355	MGYG000000987	MGYG000000987_01055				1
MGYG000000987	MAG	Merdimonas sp900553355	MGYG000000987	MGYG000000987_01061			1
MGYG000000993	MAG	Haemophilus_D sp900756155	MGYG000000993	MGYG000000993_00007									1
MGYG000000993	MAG	Haemophilus_D sp900756155	MGYG000000993	MGYG000000993_00332														1
MGYG000000993	MAG	Haemophilus_D sp900756155	MGYG000000993	MGYG000000993_00335												1
MGYG000001007	MAG	Intestinibacter sp900540355	MGYG000001007	MGYG000001007_00842																		1
MGYG000001010	MAG	Veillonella sp900538355	MGYG000001010	MGYG000001010_01465									1
MGYG000001018	MAG	Mediterraneibacter sp900751785	MGYG000001018	MGYG000001018_01674		1
MGYG000001023	MAG	UMGS1590 sp900552455	MGYG000001023	MGYG000001023_02098			1
MGYG000001023	MAG	UMGS1590 sp900552455	MGYG000001023	MGYG000001023_02236				1
MGYG000001035	MAG	Pseudomonas_E putida_P	MGYG000001035	MGYG000001035_00301									1
MGYG000001035	MAG	Pseudomonas_E putida_P	MGYG000001035	MGYG000001035_01412																	1
MGYG000001044	MAG	Campylobacter sp900753405	MGYG000001044	MGYG000001044_00851		1
MGYG000001049	MAG	(blank)	MGYG000001049	MGYG000001049_00046				1
MGYG000001049	MAG	(blank)	MGYG000001049	MGYG000001049_00316				1
MGYG000001049	MAG	(blank)	MGYG000001049	MGYG000001049_00333			1
MGYG000001049	MAG	(blank)	MGYG000001049	MGYG000001049_01443		1
MGYG000001062	MAG	CAG-1427 sp900556585	MGYG000001062	MGYG000001062_00433				1
MGYG000001071	MAG	Haemophilus_A sputorum	MGYG000001071	MGYG000001071_00255														1
MGYG000001071	MAG	Haemophilus_A sputorum	MGYG000001071	MGYG000001071_00257		1
MGYG000001071	MAG	Haemophilus_A sputorum	MGYG000001071	MGYG000001071_00473									1
MGYG000001073	MAG	Fusobacterium_B sp900554885	MGYG000001073	MGYG000001073_00468		1
MGYG000001078	MAG	Rothia sp001808955	MGYG000001078	MGYG000001078_00035										1
MGYG000001079	MAG	Campylobacter_B sp900539505	MGYG000001079	MGYG000001079_00889		1
MGYG000001079	MAG	Campylobacter_B sp900539505	MGYG000001079	MGYG000001079_01053			1
MGYG000001079	MAG	Campylobacter_B sp900539505	MGYG000001079	MGYG000001079_01091													1
MGYG000001088	MAG	Haemophilus_D parainfluenzae_L	MGYG000001088	MGYG000001088_00900														1
MGYG000001088	MAG	Haemophilus_D parainfluenzae_L	MGYG000001088	MGYG000001088_00903												1
MGYG000001088	MAG	Haemophilus_D parainfluenzae_L	MGYG000001088	MGYG000001088_01278									1
MGYG000001089	MAG	Clostridium sp000435835	MGYG000001089	MGYG000001089_02801																	1
MGYG000001091	MAG	Citrobacter_A sp009363175	MGYG000001091	MGYG000001091_00714																	1
MGYG000001091	MAG	Citrobacter_A sp009363175	MGYG000001091	MGYG000001091_01562														1
MGYG000001091	MAG	Citrobacter_A sp009363175	MGYG000001091	MGYG000001091_01564		1
MGYG000001091	MAG	Citrobacter_A sp009363175	MGYG000001091	MGYG000001091_03284				1
MGYG000001094	MAG	Azonexus sp900549295	MGYG000001094	MGYG000001094_01967																	1
MGYG000001094	MAG	Azonexus sp900549295	MGYG000001094	MGYG000001094_01968													1
MGYG000001094	MAG	Azonexus sp900549295	MGYG000001094	MGYG000001094_01969		1
MGYG000001094	MAG	Azonexus sp900549295	MGYG000001094	MGYG000001094_01971														1
MGYG000001102	MAG	UBA7185 sp900756555	MGYG000001102	MGYG000001102_00995			1
MGYG000001102	MAG	UBA7185 sp900756555	MGYG000001102	MGYG000001102_00998				1
MGYG000001102	MAG	UBA7185 sp900756555	MGYG000001102	MGYG000001102_01679		1
MGYG000001102	MAG	UBA7185 sp900756555	MGYG000001102	MGYG000001102_02053				1
MGYG000001103	MAG	UMGS1600 sp900553315	MGYG000001103	MGYG000001103_01565				1
MGYG000001103	MAG	UMGS1600 sp900553315	MGYG000001103	MGYG000001103_01965				1
MGYG000001112	MAG	(blank)	MGYG000001112	MGYG000001112_00519												1
MGYG000001112	MAG	(blank)	MGYG000001112	MGYG000001112_00522														1
MGYG000001112	MAG	(blank)	MGYG000001112	MGYG000001112_00849									1
MGYG000001113	MAG	Duodenibacillus sp900552545	MGYG000001113	MGYG000001113_00992														1
MGYG000001113	MAG	Duodenibacillus sp900552545	MGYG000001113	MGYG000001113_00995												1
MGYG000001118	MAG	HGM11808 sp900757025	MGYG000001118	MGYG000001118_00024		1
MGYG000001118	MAG	HGM11808 sp900757025	MGYG000001118	MGYG000001118_00178			1
MGYG000001118	MAG	HGM11808 sp900757025	MGYG000001118	MGYG000001118_00198			1
MGYG000001118	MAG	HGM11808 sp900757025	MGYG000001118	MGYG000001118_00611			1
MGYG000001130	MAG	Collinsella sp900757615	MGYG000001130	MGYG000001130_00395		1
MGYG000001147	MAG	Sutterella sp900757865	MGYG000004825	MGYG000001147_00687		1
MGYG000001163	MAG	CAG-1427 sp900542265	MGYG000001163	MGYG000001163_00608		1
MGYG000001166	MAG	F23-B02 sp004557075	MGYG000001166	MGYG000001166_00106			1
MGYG000001166	MAG	F23-B02 sp004557075	MGYG000001166	MGYG000001166_00107				1
MGYG000001168	MAG	CAG-1427 sp000436075	MGYG000001168	MGYG000001168_01079										1
MGYG000001173	MAG	Collinsella sp900759335	MGYG000001173	MGYG000001173_00297				1
MGYG000001178	MAG	Anaerosacchariphilus sp900553635	MGYG000001178	MGYG000001178_02124		1
MGYG000001181	MAG	(blank)	MGYG000001181	MGYG000001181_00532				1
MGYG000001181	MAG	(blank)	MGYG000001181	MGYG000001181_00680		1
MGYG000001181	MAG	(blank)	MGYG000001181	MGYG000001181_00742				1
MGYG000001181	MAG	(blank)	MGYG000001181	MGYG000001181_01144			1
MGYG000001191	MAG	UMGS973 sp900547295	MGYG000001191	MGYG000001191_00056				1
MGYG000001194	MAG	QAMH01 sp003149935	MGYG000001194	MGYG000001194_01174										1
MGYG000001207	MAG	Eggerthella sinensis	MGYG000004896	MGYG000001207_00051				1
MGYG000001207	MAG	Eggerthella sinensis	MGYG000004896	MGYG000001207_00699				1
MGYG000001207	MAG	Eggerthella sinensis	MGYG000004896	MGYG000001207_00944				1
MGYG000001207	MAG	Eggerthella sinensis	MGYG000004896	MGYG000001207_01781										1
MGYG000001207	MAG	Eggerthella sinensis	MGYG000004896	MGYG000001207_02287									1
MGYG000001207	MAG	Eggerthella sinensis	MGYG000004896	MGYG000001207_02298		1
MGYG000001214	MAG	Lancefieldella rimae	MGYG000001214	MGYG000001214_00968																	1
MGYG000001224	MAG	Blautia_A sp900547615	MGYG000001224	MGYG000001224_00556				1
MGYG000001224	MAG	Blautia_A sp900547615	MGYG000001224	MGYG000001224_00560			1
MGYG000001224	MAG	Blautia_A sp900547615	MGYG000001224	MGYG000001224_01834																			1
MGYG000001226	MAG	HGM13006 sp900757695	MGYG000001226	MGYG000001226_00605		1
MGYG000001228	MAG	CAG-110 sp900551495	MGYG000001228	MGYG000001228_00079				1
MGYG000001231	MAG	CACZQA01 sp900758075	MGYG000001231	MGYG000001231_00758				1
MGYG000001231	MAG	CACZQA01 sp900758075	MGYG000001231	MGYG000001231_01603			1
MGYG000001237	MAG	UMGS1600 sp900553295	MGYG000001237	MGYG000001237_01054				1
MGYG000001237	MAG	UMGS1600 sp900553295	MGYG000001237	MGYG000001237_01714				1
MGYG000001243	MAG	UBA1777 sp900754515	MGYG000001243	MGYG000001243_00262				1
MGYG000001243	MAG	UBA1777 sp900754515	MGYG000001243	MGYG000001243_00273			1
MGYG000001243	MAG	UBA1777 sp900754515	MGYG000001243	MGYG000001243_00715				1
MGYG000001243	MAG	UBA1777 sp900754515	MGYG000001243	MGYG000001243_00721				1
MGYG000001243	MAG	UBA1777 sp900754515	MGYG000001243	MGYG000001243_02305				1
MGYG000001250	MAG	Enterocloster sp900759225	MGYG000001250	MGYG000001250_00355		1
MGYG000001251	MAG	Lachnoclostridium_A sp002160755	MGYG000001251	MGYG000001251_00541		1
MGYG000001252	MAG	Catenibacillus sp900557175	MGYG000001252	MGYG000001252_00401		1
MGYG000001252	MAG	Catenibacillus sp900557175	MGYG000001252	MGYG000001252_01532				1
MGYG000001258	MAG	Rothia sp902373285	MGYG000001258	MGYG000001258_01344										1
MGYG000001261	MAG	Caulobacter sp903900155	MGYG000001261	MGYG000001261_01709		1
MGYG000001261	MAG	Caulobacter sp903900155	MGYG000001261	MGYG000001261_01710												1
MGYG000001263	MAG	Acidovorax sp000302535	MGYG000001263	MGYG000001263_00296		1
MGYG000001263	MAG	Acidovorax sp000302535	MGYG000001263	MGYG000001263_00297			1
MGYG000001263	MAG	Acidovorax sp000302535	MGYG000001263	MGYG000001263_00430		1
MGYG000001263	MAG	Acidovorax sp000302535	MGYG000001263	MGYG000001263_00964												1
MGYG000001263	MAG	Acidovorax sp000302535	MGYG000001263	MGYG000001263_00965		1
MGYG000001263	MAG	Acidovorax sp000302535	MGYG000001263	MGYG000001263_00967														1
MGYG000001263	MAG	Acidovorax sp000302535	MGYG000001263	MGYG000001263_01989									1
MGYG000001264	MAG	Acidovorax temperans	MGYG000001264	MGYG000001264_00624										1
MGYG000001264	MAG	Acidovorax temperans	MGYG000001264	MGYG000001264_00631		1
MGYG000001264	MAG	Acidovorax temperans	MGYG000001264	MGYG000001264_00632		1
MGYG000001264	MAG	Acidovorax temperans	MGYG000001264	MGYG000001264_00633			1
MGYG000001264	MAG	Acidovorax temperans	MGYG000001264	MGYG000001264_02141		1
MGYG000001264	MAG	Acidovorax temperans	MGYG000001264	MGYG000001264_02599		1
MGYG000001264	MAG	Acidovorax temperans	MGYG000001264	MGYG000001264_02600												1
MGYG000001264	MAG	Acidovorax temperans	MGYG000001264	MGYG000001264_03154									1
MGYG000001265	MAG	Methylobacterium sp002778835	MGYG000001265	MGYG000001265_00311		1
MGYG000001265	MAG	Methylobacterium sp002778835	MGYG000001265	MGYG000001265_02140		1
MGYG000001265	MAG	Methylobacterium sp002778835	MGYG000001265	MGYG000001265_02360														1
MGYG000001265	MAG	Methylobacterium sp002778835	MGYG000001265	MGYG000001265_02970									1
MGYG000001265	MAG	Methylobacterium sp002778835	MGYG000001265	MGYG000001265_03076									1
MGYG000001266	MAG	Atlantibacter hermannii	MGYG000001266	MGYG000001266_02846														1
MGYG000001266	MAG	Atlantibacter hermannii	MGYG000001266	MGYG000001266_02848		1
MGYG000001266	MAG	Atlantibacter hermannii	MGYG000001266	MGYG000001266_02850													1
MGYG000001268	MAG	Rothia mucilaginosa_B	MGYG000001268	MGYG000001268_00443										1
MGYG000001269	MAG	Rothia mucilaginosa	MGYG000001269	MGYG000001269_01277										1
MGYG000001273	MAG	Pauljensenia sp902373435	MGYG000001273	MGYG000001273_00847									1
MGYG000001276	MAG	Eubacterium limosum	MGYG000001276	MGYG000001276_00356			1
MGYG000001276	MAG	Eubacterium limosum	MGYG000001276	MGYG000001276_00909				1
MGYG000001276	MAG	Eubacterium limosum	MGYG000001276	MGYG000001276_02386									1
MGYG000001276	MAG	Eubacterium limosum	MGYG000001276	MGYG000001276_02826				1
MGYG000001276	MAG	Eubacterium limosum	MGYG000001276	MGYG000001276_02942		1
MGYG000001276	MAG	Eubacterium limosum	MGYG000001276	MGYG000001276_03600				1
MGYG000001277	MAG	Bilophila sp902373525	MGYG000001277	MGYG000001277_00088				1
MGYG000001277	MAG	Bilophila sp902373525	MGYG000001277	MGYG000001277_02049																	1
MGYG000001277	MAG	Bilophila sp902373525	MGYG000001277	MGYG000001277_02496			1
MGYG000001278	MAG	DNF00809 sp001552935	MGYG000001278	MGYG000001278_00265		1
MGYG000001278	MAG	DNF00809 sp001552935	MGYG000001278	MGYG000001278_00568		1
MGYG000001279	MAG	Pseudomonas_E fulva	MGYG000001279	MGYG000001279_00980									1
MGYG000001279	MAG	Pseudomonas_E fulva	MGYG000001279	MGYG000001279_01578												1
MGYG000001279	MAG	Pseudomonas_E fulva	MGYG000001279	MGYG000001279_02136		1
MGYG000001279	MAG	Pseudomonas_E fulva	MGYG000001279	MGYG000001279_04313		1
MGYG000001284	MAG	(blank)	MGYG000001284	MGYG000001284_01085									1
MGYG000001285	MAG	Pauljensenia sp902373545	MGYG000001285	MGYG000001285_01288									1
MGYG000001285	MAG	Pauljensenia sp902373545	MGYG000001285	MGYG000001285_01667											1
MGYG000001286	MAG	UMGS1872 sp902373635	MGYG000001286	MGYG000001286_01677		1
MGYG000001294	Isolate	Parasutterella excrementihominis	MGYG000001294	MGYG000001294_00415				1
MGYG000001294	Isolate	Parasutterella excrementihominis	MGYG000001294	MGYG000001294_01736									1
MGYG000001294	Isolate	Parasutterella excrementihominis	MGYG000001294	MGYG000001294_02376				1
MGYG000001295	Isolate	Desulfovibrio fairfieldensis	MGYG000001295	MGYG000001295_00079																	1
MGYG000001295	Isolate	Desulfovibrio fairfieldensis	MGYG000001295	MGYG000001295_01241										1
MGYG000001295	Isolate	Desulfovibrio fairfieldensis	MGYG000001295	MGYG000001295_01607			1
MGYG000001295	Isolate	Desulfovibrio fairfieldensis	MGYG000001295	MGYG000001295_01766							1
MGYG000001297	Isolate	Campylobacter_D coli	MGYG000001297	MGYG000001297_00801			1
MGYG000001300	Isolate	Faecalibacterium prausnitzii	MGYG000001300	MGYG000001300_01077								1
MGYG000001303	Isolate	Clostridium_AP scindens	MGYG000001303	MGYG000001303_00449				1
MGYG000001303	Isolate	Clostridium_AP scindens	MGYG000001303	MGYG000001303_00456			1
MGYG000001303	Isolate	Clostridium_AP scindens	MGYG000001303	MGYG000001303_02645				1
MGYG000001307	Isolate	Providencia stuartii	MGYG000001307	MGYG000001307_01125																	1
MGYG000001307	Isolate	Providencia stuartii	MGYG000001307	MGYG000001307_01583												1
MGYG000001307	Isolate	Providencia stuartii	MGYG000001307	MGYG000001307_01584		1
MGYG000001307	Isolate	Providencia stuartii	MGYG000001307	MGYG000001307_01586														1
MGYG000001309	Isolate	Clostridium_F botulinum_A	MGYG000001309	MGYG000001309_02981			1
MGYG000001309	Isolate	Clostridium_F botulinum_A	MGYG000001309	MGYG000001309_02991				1
MGYG000001309	Isolate	Clostridium_F botulinum_A	MGYG000001309	MGYG000001309_03392		1
MGYG000001311	Isolate	Enterocloster sp000155435	MGYG000001311	MGYG000001311_01354		1
MGYG000001312	Isolate	Helicobacter_D pullorum	MGYG000001312	MGYG000001312_01320		1
MGYG000001312	Isolate	Helicobacter_D pullorum	MGYG000001312	MGYG000001312_01321												1
MGYG000001312	Isolate	Helicobacter_D pullorum	MGYG000001312	MGYG000001312_01662		1
MGYG000001317	Isolate	Citrobacter portucalensis_A	MGYG000001317	MGYG000001317_03571				1
MGYG000001317	Isolate	Citrobacter portucalensis_A	MGYG000001317	MGYG000001317_04196														1
MGYG000001317	Isolate	Citrobacter portucalensis_A	MGYG000001317	MGYG000001317_04200													1
MGYG000001318	Isolate	Enterobacter cancerogenus	MGYG000001318	MGYG000001318_01770													1
MGYG000001318	Isolate	Enterobacter cancerogenus	MGYG000001318	MGYG000001318_01774														1
MGYG000001321	Isolate	Desulfovibrio piger	MGYG000001321	MGYG000001321_00188																	1
MGYG000001321	Isolate	Desulfovibrio piger	MGYG000001321	MGYG000001321_00374				1
MGYG000001321	Isolate	Desulfovibrio piger	MGYG000001321	MGYG000001321_00379			1
MGYG000001321	Isolate	Desulfovibrio piger	MGYG000001321	MGYG000001321_01611			1
MGYG000001321	Isolate	Desulfovibrio piger	MGYG000001321	MGYG000001321_02204										1
MGYG000001322	Isolate	Gemmiger variabilis	MGYG000001322	MGYG000001322_00331		1
MGYG000001323	Isolate	Providencia rettgeri_D	MGYG000001323	MGYG000001323_03282																	1
MGYG000001323	Isolate	Providencia rettgeri_D	MGYG000001323	MGYG000001323_03538														1
MGYG000001323	Isolate	Providencia rettgeri_D	MGYG000001323	MGYG000001323_03540		1
MGYG000001323	Isolate	Providencia rettgeri_D	MGYG000001323	MGYG000001323_03543												1
MGYG000001330	Isolate	Helicobacter_D winghamensis	MGYG000001330	MGYG000001330_00345													1
MGYG000001330	Isolate	Helicobacter_D winghamensis	MGYG000001330	MGYG000001330_00346		1
MGYG000001330	Isolate	Helicobacter_D winghamensis	MGYG000001330	MGYG000001330_00874		1
MGYG000001331	Isolate	Oxalobacter formigenes	MGYG000001331	MGYG000001331_00072		1
MGYG000001331	Isolate	Oxalobacter formigenes	MGYG000001331	MGYG000001331_00073												1
MGYG000001331	Isolate	Oxalobacter formigenes	MGYG000001331	MGYG000001331_01671									1
MGYG000001338	Isolate	Blautia_A wexlerae_A	MGYG000001338	MGYG000001338_00545																			1
MGYG000001338	Isolate	Blautia_A wexlerae_A	MGYG000001338	MGYG000001338_00546																			1
MGYG000001339	Isolate	Acetomicrobium hydrogeniformans	MGYG000001339	MGYG000001339_00268				1
MGYG000001339	Isolate	Acetomicrobium hydrogeniformans	MGYG000001339	MGYG000001339_00477			1
MGYG000001339	Isolate	Acetomicrobium hydrogeniformans	MGYG000001339	MGYG000001339_00554									1
MGYG000001339	Isolate	Acetomicrobium hydrogeniformans	MGYG000001339	MGYG000001339_01026				1
MGYG000001339	Isolate	Acetomicrobium hydrogeniformans	MGYG000001339	MGYG000001339_01040				1
MGYG000001339	Isolate	Acetomicrobium hydrogeniformans	MGYG000001339	MGYG000001339_01141		1
MGYG000001339	Isolate	Acetomicrobium hydrogeniformans	MGYG000001339	MGYG000001339_01662				1
MGYG000001339	Isolate	Acetomicrobium hydrogeniformans	MGYG000001339	MGYG000001339_01928		1
MGYG000001339	Isolate	Acetomicrobium hydrogeniformans	MGYG000001339	MGYG000001339_01929		1
MGYG000001348	Isolate	Helicobacter_D canadensis	MGYG000001348	MGYG000001348_00076		1
MGYG000001348	Isolate	Helicobacter_D canadensis	MGYG000001348	MGYG000001348_00077													1
MGYG000001349	Isolate	Veillonella parvula_A	MGYG000001349	MGYG000001349_01144									1
MGYG000001351	Isolate	Edwardsiella tarda	MGYG000001351	MGYG000001351_00892		1
MGYG000001351	Isolate	Edwardsiella tarda	MGYG000001351	MGYG000001351_00909																	1
MGYG000001351	Isolate	Edwardsiella tarda	MGYG000001351	MGYG000001351_01069				1
MGYG000001351	Isolate	Edwardsiella tarda	MGYG000001351	MGYG000001351_01906		1
MGYG000001351	Isolate	Edwardsiella tarda	MGYG000001351	MGYG000001351_02531														1
MGYG000001351	Isolate	Edwardsiella tarda	MGYG000001351	MGYG000001351_02533		1
MGYG000001351	Isolate	Edwardsiella tarda	MGYG000001351	MGYG000001351_02536													1
MGYG000001358	Isolate	Campylobacter_D upsaliensis	MGYG000001358	MGYG000001358_00144			1
MGYG000001358	Isolate	Campylobacter_D upsaliensis	MGYG000001358	MGYG000001358_01178			1
MGYG000001359	Isolate	Bilophila wadsworthia	MGYG000001359	MGYG000001359_02023																	1
MGYG000001359	Isolate	Bilophila wadsworthia	MGYG000001359	MGYG000001359_02177			1
MGYG000001359	Isolate	Bilophila wadsworthia	MGYG000001359	MGYG000001359_03539				1
MGYG000001361	Isolate	Sutterella wadsworthensis	MGYG000001361	MGYG000001361_00210				1
MGYG000001361	Isolate	Sutterella wadsworthensis	MGYG000001361	MGYG000001361_01696									1
MGYG000001361	Isolate	Sutterella wadsworthensis	MGYG000001361	MGYG000001361_02163												1
MGYG000001368	Isolate	Muricomes fissicatena_A	MGYG000001368	MGYG000001368_04496				1
MGYG000001371	Isolate	Paenibacillus lautus_A	MGYG000001371	MGYG000001371_02143			1
MGYG000001371	Isolate	Paenibacillus lautus_A	MGYG000001371	MGYG000001371_04414		1
MGYG000001376	Isolate	Dysgonomonas gadei	MGYG000001376	MGYG000001376_00644		1
MGYG000001376	Isolate	Dysgonomonas gadei	MGYG000001376	MGYG000001376_00647									1
MGYG000001382	Isolate	Collinsella tanakaei	MGYG000001382	MGYG000001382_02039				1
MGYG000001384	Isolate	Ralstonia pickettii	MGYG000001384	MGYG000001384_00308									1
MGYG000001384	Isolate	Ralstonia pickettii	MGYG000001384	MGYG000001384_01082		1
MGYG000001384	Isolate	Ralstonia pickettii	MGYG000001384	MGYG000001384_02643		1
MGYG000001384	Isolate	Ralstonia pickettii	MGYG000001384	MGYG000001384_03012												1
MGYG000001384	Isolate	Ralstonia pickettii	MGYG000001384	MGYG000001384_03541			1
MGYG000001387	Isolate	Senegalimassilia anaerobia	MGYG000001387	MGYG000001387_00811				1
MGYG000001388	Isolate	Desulfitobacterium hafniense	MGYG000001388	MGYG000001388_00295									1
MGYG000001388	Isolate	Desulfitobacterium hafniense	MGYG000001388	MGYG000001388_03089				1
MGYG000001388	Isolate	Desulfitobacterium hafniense	MGYG000001388	MGYG000001388_03252		1
MGYG000001388	Isolate	Desulfitobacterium hafniense	MGYG000001388	MGYG000001388_03967		1
MGYG000001389	Isolate	Cloacibacillus evryensis	MGYG000001389	MGYG000001389_00714		1
MGYG000001389	Isolate	Cloacibacillus evryensis	MGYG000001389	MGYG000001389_00953		1
MGYG000001389	Isolate	Cloacibacillus evryensis	MGYG000001389	MGYG000001389_01084			1
MGYG000001389	Isolate	Cloacibacillus evryensis	MGYG000001389	MGYG000001389_01471																	1
MGYG000001389	Isolate	Cloacibacillus evryensis	MGYG000001389	MGYG000001389_01655				1
MGYG000001390	Isolate	Bacillus_O smithii	MGYG000001390	MGYG000001390_00829		1
MGYG000001392	Isolate	Campylobacter_A concisus_R	MGYG000001392	MGYG000001392_01181			1
MGYG000001392	Isolate	Campylobacter_A concisus_R	MGYG000001392	MGYG000001392_01348		1
MGYG000001392	Isolate	Campylobacter_A concisus_R	MGYG000001392	MGYG000001392_01349										1
MGYG000001392	Isolate	Campylobacter_A concisus_R	MGYG000001392	MGYG000001392_01502																	1
MGYG000001393	Isolate	Hafnia paralvei	MGYG000001393	MGYG000001393_03547																	1
MGYG000001393	Isolate	Hafnia paralvei	MGYG000001393	MGYG000001393_03967														1
MGYG000001393	Isolate	Hafnia paralvei	MGYG000001393	MGYG000001393_03971													1
MGYG000001394	Isolate	Yokenella regensburgei	MGYG000001394	MGYG000001394_01922																	1
MGYG000001394	Isolate	Yokenella regensburgei	MGYG000001394	MGYG000001394_02464												1
MGYG000001394	Isolate	Yokenella regensburgei	MGYG000001394	MGYG000001394_02468														1
MGYG000001394	Isolate	Yokenella regensburgei	MGYG000001394	MGYG000001394_03450		1
MGYG000001401	Isolate	Sutterella parvirubra	MGYG000001401	MGYG000001401_01703									1
MGYG000001401	Isolate	Sutterella parvirubra	MGYG000001401	MGYG000001401_01724														1
MGYG000001401	Isolate	Sutterella parvirubra	MGYG000001401	MGYG000001401_01725														1
MGYG000001401	Isolate	Sutterella parvirubra	MGYG000001401	MGYG000001401_01727		1
MGYG000001403	Isolate	Oceanobacillus massiliensis	MGYG000001403	MGYG000001403_00199		1
MGYG000001404	Isolate	Paenibacillus_L senegalensis	MGYG000001404	MGYG000001404_02528			1
MGYG000001405	Isolate	Ferdinandcohnia timonensis	MGYG000001405	MGYG000001405_01392		1
MGYG000001406	Isolate	Kurthia massiliensis	MGYG000001406	MGYG000001406_01671		1
MGYG000001407	Isolate	Clostridium_J senegalense	MGYG000001407	MGYG000001407_02125		1
MGYG000001408	Isolate	Brevibacterium senegalense	MGYG000001408	MGYG000001408_02725		1
MGYG000001409	Isolate	Slackia_A piriformis	MGYG000001409	MGYG000001409_01721				1
MGYG000001410	Isolate	Sutterella wadsworthensis_A	MGYG000001410	MGYG000001410_02357															1
MGYG000001410	Isolate	Sutterella wadsworthensis_A	MGYG000001410	MGYG000001410_02358															1
MGYG000001412	Isolate	Robertmurraya massiliosenegalensis	MGYG000001412	MGYG000001412_02478		1
MGYG000001412	Isolate	Robertmurraya massiliosenegalensis	MGYG000001412	MGYG000001412_03856			1
MGYG000001412	Isolate	Robertmurraya massiliosenegalensis	MGYG000001412	MGYG000001412_04134				1
MGYG000001416	Isolate	Cellulomonas massiliensis	MGYG000001416	MGYG000001416_03151		1
MGYG000001417	Isolate	Noviherbaspirillum massiliense	MGYG000001417	MGYG000001417_00585										1
MGYG000001417	Isolate	Noviherbaspirillum massiliense	MGYG000001417	MGYG000001417_00586		1
MGYG000001417	Isolate	Noviherbaspirillum massiliense	MGYG000001417	MGYG000001417_02034			1
MGYG000001418	Isolate	Aeromicrobium massiliense	MGYG000001418	MGYG000001418_02603		1
MGYG000001418	Isolate	Aeromicrobium massiliense	MGYG000001418	MGYG000001418_02605														1
MGYG000001419	Isolate	Timonella senegalensis	MGYG000001419	MGYG000001419_00479		1
MGYG000001421	Isolate	Dielma fastidiosa	MGYG000001421	MGYG000001421_03270				1
MGYG000001423	Isolate	Clostridium celatum	MGYG000001423	MGYG000001423_02212		1
MGYG000001426	Isolate	Phytobacter massiliensis	MGYG000001426	MGYG000001426_01838														1
MGYG000001426	Isolate	Phytobacter massiliensis	MGYG000001426	MGYG000001426_01840		1
MGYG000001426	Isolate	Phytobacter massiliensis	MGYG000001426	MGYG000001426_01842													1
MGYG000001428	Isolate	Bacillus_BN massilioanorexius	MGYG000001428	MGYG000001428_03812		1
MGYG000001432	Isolate	Helicobacter_C cinaedi	MGYG000001432	MGYG000001432_00198									1
MGYG000001432	Isolate	Helicobacter_C cinaedi	MGYG000001432	MGYG000001432_00304		1
MGYG000001437	Isolate	Staphylococcus schleiferi	MGYG000001437	MGYG000001437_02096		1
MGYG000001441	Isolate	Pauljensenia sp000411415	MGYG000001441	MGYG000001441_00524									1
MGYG000001441	Isolate	Pauljensenia sp000411415	MGYG000001441	MGYG000001441_00894											1
MGYG000001443	Isolate	Streptomyces albus	MGYG000001443	MGYG000001443_01486										1
MGYG000001443	Isolate	Streptomyces albus	MGYG000001443	MGYG000001443_01487		1
MGYG000001443	Isolate	Streptomyces albus	MGYG000001443	MGYG000001443_01488											1
MGYG000001444	Isolate	Veillonella atypica	MGYG000001444	MGYG000001444_00001									1
MGYG000001445	Isolate	Cedecea davisae	MGYG000001445	MGYG000001445_00084		1
MGYG000001445	Isolate	Cedecea davisae	MGYG000001445	MGYG000001445_01037													1
MGYG000001445	Isolate	Cedecea davisae	MGYG000001445	MGYG000001445_01039		1
MGYG000001445	Isolate	Cedecea davisae	MGYG000001445	MGYG000001445_01041														1
MGYG000001445	Isolate	Cedecea davisae	MGYG000001445	MGYG000001445_01929																	1
MGYG000001449	Isolate	Nosocomiicoccus massiliensis	MGYG000001449	MGYG000001449_00839		1
MGYG000001449	Isolate	Nosocomiicoccus massiliensis	MGYG000001449	MGYG000001449_00840		1
MGYG000001451	Isolate	Paenibacillus_A antibioticophila	MGYG000001451	MGYG000001451_04029		1
MGYG000001453	Isolate	Aneurinibacillus aneurinilyticus	MGYG000001453	MGYG000001453_02787		1
MGYG000001457	Isolate	Pseudomonas_B luteola	MGYG000001457	MGYG000001457_00522		1
MGYG000001457	Isolate	Pseudomonas_B luteola	MGYG000001457	MGYG000001457_01267		1
MGYG000001457	Isolate	Pseudomonas_B luteola	MGYG000001457	MGYG000001457_01355									1
MGYG000001457	Isolate	Pseudomonas_B luteola	MGYG000001457	MGYG000001457_01554												1
MGYG000001457	Isolate	Pseudomonas_B luteola	MGYG000001457	MGYG000001457_01555		1
MGYG000001457	Isolate	Pseudomonas_B luteola	MGYG000001457	MGYG000001457_04688		1
MGYG000001458	Isolate	Cetobacterium_A somerae	MGYG000001458	MGYG000001458_01746				1
MGYG000001458	Isolate	Cetobacterium_A somerae	MGYG000001458	MGYG000001458_01750			1
MGYG000001458	Isolate	Cetobacterium_A somerae	MGYG000001458	MGYG000001458_02355				1
MGYG000001460	Isolate	Romboutsia dakarensis	MGYG000001460	MGYG000001460_03516		1
MGYG000001465	Isolate	Providencia alcalifaciens_A	MGYG000001465	MGYG000001465_01370																	1
MGYG000001465	Isolate	Providencia alcalifaciens_A	MGYG000001465	MGYG000001465_01954														1
MGYG000001465	Isolate	Providencia alcalifaciens_A	MGYG000001465	MGYG000001465_01956		1
MGYG000001465	Isolate	Providencia alcalifaciens_A	MGYG000001465	MGYG000001465_01959													1
MGYG000001466	Isolate	Providencia alcalifaciens	MGYG000001466	MGYG000001466_00901													1
MGYG000001466	Isolate	Providencia alcalifaciens	MGYG000001466	MGYG000001466_00905		1
MGYG000001466	Isolate	Providencia alcalifaciens	MGYG000001466	MGYG000001466_00907														1
MGYG000001466	Isolate	Providencia alcalifaciens	MGYG000001466	MGYG000001466_01535																	1
MGYG000001468	Isolate	Blastococcus massiliensis	MGYG000001468	MGYG000001468_02630														1
MGYG000001468	Isolate	Blastococcus massiliensis	MGYG000001468	MGYG000001468_02632		1
MGYG000001468	Isolate	Blastococcus massiliensis	MGYG000001468	MGYG000001468_02633																								1
MGYG000001469	Isolate	Neobacillus jeddahensis	MGYG000001469	MGYG000001469_01205		1
MGYG000001469	Isolate	Neobacillus jeddahensis	MGYG000001469	MGYG000001469_03456			1
MGYG000001470	Isolate	Virgibacillus kapii	MGYG000001470	MGYG000001470_00130		1
MGYG000001474	Isolate	Clostridium_J sp000821305	MGYG000001474	MGYG000001474_02620		1
MGYG000001475	Isolate	Neobacillus rubiinfantis	MGYG000001475	MGYG000001475_00423			1
MGYG000001475	Isolate	Neobacillus rubiinfantis	MGYG000001475	MGYG000001475_01075		1
MGYG000001478	Isolate	Collinsella sp000763055	MGYG000001478	MGYG000001478_01362		1
MGYG000001479	Isolate	Clostridium_AA polynesiense	MGYG000001479	MGYG000001479_01601			1
MGYG000001479	Isolate	Clostridium_AA polynesiense	MGYG000001479	MGYG000001479_01606				1
MGYG000001481	Isolate	Neobacillus sp000821085	MGYG000001481	MGYG000001481_00504									1
MGYG000001481	Isolate	Neobacillus sp000821085	MGYG000001481	MGYG000001481_03716			1
MGYG000001481	Isolate	Neobacillus sp000821085	MGYG000001481	MGYG000001481_03744				1
MGYG000001481	Isolate	Neobacillus sp000821085	MGYG000001481	MGYG000001481_03796		1
MGYG000001483	Isolate	Arachnia massiliensis	MGYG000001483	MGYG000001483_00440														1
MGYG000001483	Isolate	Arachnia massiliensis	MGYG000001483	MGYG000001483_00442		1
MGYG000001484	Isolate	Nigerium massiliense	MGYG000001484	MGYG000001484_00128		1
MGYG000001485	Isolate	Pseudomonas_E massiliensis	MGYG000001485	MGYG000001485_00352									1
MGYG000001485	Isolate	Pseudomonas_E massiliensis	MGYG000001485	MGYG000001485_00573													1
MGYG000001485	Isolate	Pseudomonas_E massiliensis	MGYG000001485	MGYG000001485_03948		1
MGYG000001485	Isolate	Pseudomonas_E massiliensis	MGYG000001485	MGYG000001485_03951														1
MGYG000001485	Isolate	Pseudomonas_E massiliensis	MGYG000001485	MGYG000001485_04146		1
MGYG000001486	Isolate	Mobilicoccus massiliensis	MGYG000001486	MGYG000001486_02253		1
MGYG000001491	Isolate	Rubeoparvulum massiliense	MGYG000001491	MGYG000001491_01173		1
MGYG000001491	Isolate	Rubeoparvulum massiliense	MGYG000001491	MGYG000001491_01614			1
MGYG000001494	Isolate	Mesosutterella massiliensis	MGYG000001494	MGYG000001494_00678												1
MGYG000001494	Isolate	Mesosutterella massiliensis	MGYG000001494	MGYG000001494_00918										1
MGYG000001494	Isolate	Mesosutterella massiliensis	MGYG000001494	MGYG000001494_00919									1
MGYG000001494	Isolate	Mesosutterella massiliensis	MGYG000001494	MGYG000001494_00920									1
MGYG000001495	Isolate	Anaerococcus jeddahensis	MGYG000001495	MGYG000001495_00110									1
MGYG000001495	Isolate	Anaerococcus jeddahensis	MGYG000001495	MGYG000001495_00339		1
MGYG000001496	Isolate	Extibacter sp001185345	MGYG000001496	MGYG000001496_00838				1
MGYG000001496	Isolate	Extibacter sp001185345	MGYG000001496	MGYG000001496_00846			1
MGYG000001496	Isolate	Extibacter sp001185345	MGYG000001496	MGYG000001496_02443		1
MGYG000001497	Isolate	Clostridium_F niameyense	MGYG000001497	MGYG000001497_00312		1
MGYG000001497	Isolate	Clostridium_F niameyense	MGYG000001497	MGYG000001497_01829		1
MGYG000001501	Isolate	Bacillus_J andreraoultii	MGYG000001501	MGYG000001501_00865		1
MGYG000001504	Isolate	Mt11 sp001282665	MGYG000001504	MGYG000001504_00156			1
MGYG000001504	Isolate	Mt11 sp001282665	MGYG000001504	MGYG000001504_00169				1
MGYG000001506	Isolate	Neofamilia massiliensis	MGYG000001506	MGYG000001506_01516				1
MGYG000001506	Isolate	Neofamilia massiliensis	MGYG000001506	MGYG000001506_01526		1
MGYG000001507	Isolate	Paenibacillus ihuae	MGYG000001507	MGYG000001507_00207		1
MGYG000001507	Isolate	Paenibacillus ihuae	MGYG000001507	MGYG000001507_02158									1
MGYG000001508	Isolate	Thalassobacillus devorans	MGYG000001508	MGYG000001508_01935		1
MGYG000001509	Isolate	Flaviflexus massiliensis	MGYG000001509	MGYG000001509_00110									1
MGYG000001509	Isolate	Flaviflexus massiliensis	MGYG000001509	MGYG000001509_01218		1
MGYG000001510	Isolate	Numidum massiliense	MGYG000001510	MGYG000001510_01853		1
MGYG000001513	Isolate	Clostridium_P massiliamazoniense	MGYG000001513	MGYG000001513_00325		1
MGYG000001514	Isolate	Paenibacillus_A ihumii	MGYG000001514	MGYG000001514_00788		1
MGYG000001514	Isolate	Paenibacillus_A ihumii	MGYG000001514	MGYG000001514_04124			1
MGYG000001515	Isolate	Lagierella massiliensis	MGYG000001515	MGYG000001515_00160									1
MGYG000001515	Isolate	Lagierella massiliensis	MGYG000001515	MGYG000001515_01681		1
MGYG000001518	Isolate	Gorillibacterium timonense	MGYG000001518	MGYG000001518_01883		1
MGYG000001518	Isolate	Gorillibacterium timonense	MGYG000001518	MGYG000001518_04265									1
MGYG000001519	Isolate	Olsenella sp001457795	MGYG000001519	MGYG000001519_00912		1
MGYG000001522	Isolate	Pauljensenia radingae_A	MGYG000001522	MGYG000001522_00311		1
MGYG000001523	Isolate	Gracilibacillus massiliensis	MGYG000001523	MGYG000001523_00625		1
MGYG000001524	Isolate	RUG013 sp001486445	MGYG000001524	MGYG000001524_00092				1
MGYG000001524	Isolate	RUG013 sp001486445	MGYG000001524	MGYG000001524_00939																	1
MGYG000001524	Isolate	RUG013 sp001486445	MGYG000001524	MGYG000001524_01816		1
MGYG000001525	Isolate	Paenibacillus_A rubinfantis	MGYG000001525	MGYG000001525_02248			1
MGYG000001530	Isolate	Anaerococcus rubeinfantis	MGYG000001530	MGYG000001530_00019									1
MGYG000001530	Isolate	Anaerococcus rubeinfantis	MGYG000001530	MGYG000001530_01454			1
MGYG000001530	Isolate	Anaerococcus rubeinfantis	MGYG000001530	MGYG000001530_01635		1
MGYG000001533	Isolate	Corynebacterium ammoniagenes	MGYG000001533	MGYG000001533_01673		1
MGYG000001535	Isolate	Paenibacillus_A phocaensis	MGYG000001535	MGYG000001535_00068			1
MGYG000001535	Isolate	Paenibacillus_A phocaensis	MGYG000001535	MGYG000001535_02945		1
MGYG000001536	Isolate	Enterobacter_A timonensis	MGYG000001536	MGYG000001536_00943		1
MGYG000001536	Isolate	Enterobacter_A timonensis	MGYG000001536	MGYG000001536_02242													1
MGYG000001536	Isolate	Enterobacter_A timonensis	MGYG000001536	MGYG000001536_02244		1
MGYG000001536	Isolate	Enterobacter_A timonensis	MGYG000001536	MGYG000001536_02246														1
MGYG000001537	Isolate	Cellulomonas timonensis	MGYG000001537	MGYG000001537_03524														1
MGYG000001537	Isolate	Cellulomonas timonensis	MGYG000001537	MGYG000001537_03526		1
MGYG000001538	Isolate	Collinsella ihuae	MGYG000001538	MGYG000001538_00937				1
MGYG000001538	Isolate	Collinsella ihuae	MGYG000001538	MGYG000001538_01717		1
MGYG000001540	Isolate	Corynebacterium provencense	MGYG000001540	MGYG000001540_00754		1
MGYG000001542	Isolate	Paenibacillus_A sp900069005	MGYG000001542	MGYG000001542_03562		1
MGYG000001543	Isolate	Lachnoclostridium sp900078195	MGYG000001543	MGYG000001543_01702				1
MGYG000001543	Isolate	Lachnoclostridium sp900078195	MGYG000001543	MGYG000001543_02690		1
MGYG000001544	Isolate	Corynebacterium bouchesdurhonense	MGYG000001544	MGYG000001544_01172		1
MGYG000001548	Isolate	Paenibacillus_A tuaregi	MGYG000001548	MGYG000001548_00243		1
MGYG000001548	Isolate	Paenibacillus_A tuaregi	MGYG000001548	MGYG000001548_04001		1
MGYG000001548	Isolate	Paenibacillus_A tuaregi	MGYG000001548	MGYG000001548_04445		1
MGYG000001554	Isolate	Corynebacterium phoceense	MGYG000001554	MGYG000001554_01482		1
MGYG000001571	MAG	Lacrimispora sp000526575	MGYG000001571	MGYG000001571_00241		1
MGYG000001571	MAG	Lacrimispora sp000526575	MGYG000001571	MGYG000001571_00244									1
MGYG000001571	MAG	Lacrimispora sp000526575	MGYG000001571	MGYG000001571_03825			1
MGYG000001574	MAG	(blank)	MGYG000001574	MGYG000001574_00870														1
MGYG000001575	MAG	(blank)	MGYG000001575	MGYG000001575_00574				1
MGYG000001575	MAG	(blank)	MGYG000001575	MGYG000001575_01476		1
MGYG000001579	MAG	(blank)	MGYG000001579	MGYG000001579_01232		1
MGYG000001586	MAG	(blank)	MGYG000001586	MGYG000001586_00732		1
MGYG000001587	MAG	(blank)	MGYG000001587	MGYG000001587_01046		1
MGYG000001590	MAG	Desulfovibrio sp900547595	MGYG000001590	MGYG000001590_00508				1
MGYG000001590	MAG	Desulfovibrio sp900547595	MGYG000001590	MGYG000001590_00514			1
MGYG000001592	MAG	Intestinimonas sp900540545	MGYG000001592	MGYG000001592_01356		1
MGYG000001594	MAG	(blank)	MGYG000001594	MGYG000001594_00241		1
MGYG000001594	MAG	(blank)	MGYG000001594	MGYG000001594_00242									1
MGYG000001596	MAG	Blautia sp900543715	MGYG000001596	MGYG000001596_00905		1
MGYG000001600	MAG	(blank)	MGYG000001600	MGYG000001600_01169		1
MGYG000001600	MAG	(blank)	MGYG000001600	MGYG000001600_01364			1
MGYG000001609	MAG	Cloacibacillus porcorum	MGYG000001609	MGYG000001609_00639																	1
MGYG000001609	MAG	Cloacibacillus porcorum	MGYG000001609	MGYG000001609_00895		1
MGYG000001609	MAG	Cloacibacillus porcorum	MGYG000001609	MGYG000001609_01780			1
MGYG000001609	MAG	Cloacibacillus porcorum	MGYG000001609	MGYG000001609_01782			1
MGYG000001609	MAG	Cloacibacillus porcorum	MGYG000001609	MGYG000001609_02459				1
MGYG000001616	MAG	Dysosmobacter sp900544955	MGYG000001616	MGYG000001616_00931		1
MGYG000001621	MAG	Pauljensenia sp900554605	MGYG000001621	MGYG000001621_00115		1
MGYG000001622	MAG	Enterocloster sp900549235	MGYG000001622	MGYG000001622_02463		1
MGYG000001623	MAG	Terrisporobacter othiniensis	MGYG000001623	MGYG000001623_00484			1
MGYG000001623	MAG	Terrisporobacter othiniensis	MGYG000001623	MGYG000001623_02161				1
MGYG000001623	MAG	Terrisporobacter othiniensis	MGYG000001623	MGYG000001623_02614																	1
MGYG000001623	MAG	Terrisporobacter othiniensis	MGYG000001623	MGYG000001623_02964		1
MGYG000001624	MAG	Proteus cibarius	MGYG000001624	MGYG000001624_01842												1
MGYG000001624	MAG	Proteus cibarius	MGYG000001624	MGYG000001624_01846														1
MGYG000001624	MAG	Proteus cibarius	MGYG000001624	MGYG000001624_02009										1
MGYG000001624	MAG	Proteus cibarius	MGYG000001624	MGYG000001624_02998				1
MGYG000001625	MAG	Eikenella corrodens	MGYG000001625	MGYG000001625_00921																	1
MGYG000001631	MAG	Bilophila sp900553145	MGYG000001631	MGYG000001631_00252			1
MGYG000001631	MAG	Bilophila sp900553145	MGYG000001631	MGYG000001631_00287				1
MGYG000001631	MAG	Bilophila sp900553145	MGYG000001631	MGYG000001631_02331																	1
MGYG000001638	MAG	Slackia_A sp900555495	MGYG000001638	MGYG000001638_00822		1
MGYG000001638	MAG	Slackia_A sp900555495	MGYG000001638	MGYG000001638_00919										1
MGYG000001639	Isolate	Haloferax massiliensis	MGYG000001639	MGYG000001639_00037				1
MGYG000001639	Isolate	Haloferax massiliensis	MGYG000001639	MGYG000001639_00368			1
MGYG000001639	Isolate	Haloferax massiliensis	MGYG000001639	MGYG000001639_02783	1	1
MGYG000001639	Isolate	Haloferax massiliensis	MGYG000001639	MGYG000001639_02977				1
MGYG000001639	Isolate	Haloferax massiliensis	MGYG000001639	MGYG000001639_03025				1
MGYG000001650	MAG	F23-B02 sp900760205	MGYG000001650	MGYG000001650_00418			1
MGYG000001650	MAG	F23-B02 sp900760205	MGYG000001650	MGYG000001650_01443				1
MGYG000001651	MAG	UBA1191 sp900545775	MGYG000001651	MGYG000001651_01151				1
MGYG000001651	MAG	UBA1191 sp900545775	MGYG000001651	MGYG000001651_01155			1
MGYG000001651	MAG	UBA1191 sp900545775	MGYG000001651	MGYG000001651_01546									1
MGYG000001658	MAG	SFFH01 sp900548125	MGYG000001658	MGYG000001658_01941				1
MGYG000001683	MAG	(blank)	MGYG000001683	MGYG000001683_02063				1
MGYG000001683	MAG	(blank)	MGYG000001683	MGYG000001683_02306			1
MGYG000001686	MAG	DNF00809 sp900604965	MGYG000001686	MGYG000001686_00295				1
MGYG000001686	MAG	DNF00809 sp900604965	MGYG000001686	MGYG000001686_00480																	1
MGYG000001686	MAG	DNF00809 sp900604965	MGYG000001686	MGYG000001686_00801		1
MGYG000001690	Isolate	Ruminococcus_G gauvreauii	MGYG000001690	MGYG000001690_00667																1
MGYG000001690	Isolate	Ruminococcus_G gauvreauii	MGYG000001690	MGYG000001690_02273		1
MGYG000001691	Isolate	Aeromonas veronii_A	MGYG000001691	MGYG000001691_02112		1
MGYG000001691	Isolate	Aeromonas veronii_A	MGYG000001691	MGYG000001691_03893			1
MGYG000001692	Isolate	Aeromonas dhakensis	MGYG000001692	MGYG000001692_00691		1
MGYG000001692	Isolate	Aeromonas dhakensis	MGYG000001692	MGYG000001692_02256			1
MGYG000001693	Isolate	Halorubrum lipolyticum	MGYG000001693	MGYG000001693_00267				1
MGYG000001693	Isolate	Halorubrum lipolyticum	MGYG000001693	MGYG000001693_00396				1
MGYG000001693	Isolate	Halorubrum lipolyticum	MGYG000001693	MGYG000001693_00755				1
MGYG000001693	Isolate	Halorubrum lipolyticum	MGYG000001693	MGYG000001693_01946				1
MGYG000001693	Isolate	Halorubrum lipolyticum	MGYG000001693	MGYG000001693_02141				1
MGYG000001693	Isolate	Halorubrum lipolyticum	MGYG000001693	MGYG000001693_02306			1
MGYG000001693	Isolate	Halorubrum lipolyticum	MGYG000001693	MGYG000001693_02307										1
MGYG000001700	Isolate	Citrobacter_A sedlakii	MGYG000001700	MGYG000001700_00025				1
MGYG000001700	Isolate	Citrobacter_A sedlakii	MGYG000001700	MGYG000001700_01012														1
MGYG000001700	Isolate	Citrobacter_A sedlakii	MGYG000001700	MGYG000001700_01014		1
MGYG000001700	Isolate	Citrobacter_A sedlakii	MGYG000001700	MGYG000001700_01016													1
MGYG000001702	Isolate	Virgibacillus picturae	MGYG000001702	MGYG000001702_03307		1
MGYG000001703	Isolate	Vibrio fluvialis	MGYG000001703	MGYG000001703_00095			1
MGYG000001703	Isolate	Vibrio fluvialis	MGYG000001703	MGYG000001703_00996														1
MGYG000001703	Isolate	Vibrio fluvialis	MGYG000001703	MGYG000001703_00998		1
MGYG000001705	Isolate	Citrobacter portucalensis	MGYG000001705	MGYG000001705_01047																	1
MGYG000001705	Isolate	Citrobacter portucalensis	MGYG000001705	MGYG000001705_02730				1
MGYG000001705	Isolate	Citrobacter portucalensis	MGYG000001705	MGYG000001705_03387														1
MGYG000001705	Isolate	Citrobacter portucalensis	MGYG000001705	MGYG000001705_03391													1
MGYG000001706	Isolate	Campylobacter_A curvus	MGYG000001706	MGYG000001706_00103																	1
MGYG000001706	Isolate	Campylobacter_A curvus	MGYG000001706	MGYG000001706_01707		1
MGYG000001706	Isolate	Campylobacter_A curvus	MGYG000001706	MGYG000001706_01736		1
MGYG000001706	Isolate	Campylobacter_A curvus	MGYG000001706	MGYG000001706_01737													1
MGYG000001708	Isolate	Providencia rustigianii	MGYG000001708	MGYG000001708_02735													1
MGYG000001708	Isolate	Providencia rustigianii	MGYG000001708	MGYG000001708_02739		1
MGYG000001708	Isolate	Providencia rustigianii	MGYG000001708	MGYG000001708_02741														1
MGYG000001708	Isolate	Providencia rustigianii	MGYG000001708	MGYG000001708_02988																	1
MGYG000001709	Isolate	Collinsella stercoris	MGYG000001709	MGYG000001709_01746				1
MGYG000001712	Isolate	Bacillus_A thuringiensis_S	MGYG000001712	MGYG000001712_00211		1
MGYG000001713	Isolate	Vibrio furnissii	MGYG000001713	MGYG000001713_01340			1
MGYG000001713	Isolate	Vibrio furnissii	MGYG000001713	MGYG000001713_02101														1
MGYG000001713	Isolate	Vibrio furnissii	MGYG000001713	MGYG000001713_02103		1
MGYG000001715	MAG	Collinsella sp900752475	MGYG000001715	MGYG000001715_01380		1
MGYG000001716	MAG	UBA5446 sp900752445	MGYG000004833	MGYG000001716_00187									1
MGYG000001716	MAG	UBA5446 sp900752445	MGYG000004833	MGYG000001716_01272				1
MGYG000001723	MAG	UBA5446 sp004553625	MGYG000001723	MGYG000001723_01314									1
MGYG000001723	MAG	UBA5446 sp004553625	MGYG000001723	MGYG000001723_01968				1
MGYG000001724	MAG	(blank)	MGYG000001724	MGYG000001724_00269		1
MGYG000001727	MAG	(blank)	MGYG000001727	MGYG000001727_00071		1
MGYG000001727	MAG	(blank)	MGYG000001727	MGYG000001727_00609			1
MGYG000001727	MAG	(blank)	MGYG000001727	MGYG000001727_00819				1
MGYG000001733	MAG	CAG-83 sp900550615	MGYG000001733	MGYG000001733_01431		1
MGYG000001740	MAG	UMGS1519 sp900552585	MGYG000001740	MGYG000001740_00017		1
MGYG000001740	MAG	UMGS1519 sp900552585	MGYG000001740	MGYG000001740_00021																	1
MGYG000001747	MAG	UMGS743 sp900545085	MGYG000001747	MGYG000001747_00813		1
MGYG000001758	MAG	(blank)	MGYG000001758	MGYG000001758_01611										1
MGYG000001758	MAG	(blank)	MGYG000001758	MGYG000001758_01612		1
MGYG000001784	MAG	Mailhella sp003150275	MGYG000001784	MGYG000001784_00403										1
MGYG000001784	MAG	Mailhella sp003150275	MGYG000001784	MGYG000001784_00608				1
MGYG000001784	MAG	Mailhella sp003150275	MGYG000001784	MGYG000001784_00611			1
MGYG000001784	MAG	Mailhella sp003150275	MGYG000001784	MGYG000001784_01266										1
MGYG000001784	MAG	Mailhella sp003150275	MGYG000001784	MGYG000001784_01438				1
MGYG000001784	MAG	Mailhella sp003150275	MGYG000001784	MGYG000001784_02812		1
MGYG000001816	MAG	CACZQA01 sp902783175	MGYG000001816	MGYG000001816_00359				1
MGYG000001816	MAG	CACZQA01 sp902783175	MGYG000001816	MGYG000001816_01518			1
MGYG000001819	MAG	CAG-145 sp900540145	MGYG000001819	MGYG000001819_00114				1
MGYG000001819	MAG	CAG-145 sp900540145	MGYG000001819	MGYG000001819_01071			1
MGYG000001822	MAG	(blank)	MGYG000001822	MGYG000001822_00061				1
MGYG000001822	MAG	(blank)	MGYG000001822	MGYG000001822_00172																	1
MGYG000001822	MAG	(blank)	MGYG000001822	MGYG000001822_00281				1
MGYG000001822	MAG	(blank)	MGYG000001822	MGYG000001822_00497				1
MGYG000001822	MAG	(blank)	MGYG000001822	MGYG000001822_00519			1
MGYG000001822	MAG	(blank)	MGYG000001822	MGYG000001822_02113									1
MGYG000001832	MAG	(blank)	MGYG000001832	MGYG000001832_00042			1
MGYG000001832	MAG	(blank)	MGYG000001832	MGYG000001832_00146			1
MGYG000001832	MAG	(blank)	MGYG000001832	MGYG000001832_00199				1
MGYG000001832	MAG	(blank)	MGYG000001832	MGYG000001832_00546				1
MGYG000001832	MAG	(blank)	MGYG000001832	MGYG000001832_02012		1
MGYG000001832	MAG	(blank)	MGYG000001832	MGYG000001832_02407																	1
MGYG000001860	MAG	UMGS172 sp900539855	MGYG000001860	MGYG000001860_00392		1
MGYG000001904	MAG	(blank)	MGYG000001904	MGYG000001904_00159				1
MGYG000001911	MAG	Desulfovibrio sp002159665	MGYG000001911	MGYG000001911_00427		1
MGYG000001911	MAG	Desulfovibrio sp002159665	MGYG000001911	MGYG000001911_01538				1
MGYG000001911	MAG	Desulfovibrio sp002159665	MGYG000001911	MGYG000001911_01542			1
MGYG000001911	MAG	Desulfovibrio sp002159665	MGYG000001911	MGYG000001911_02030																	1
MGYG000001919	MAG	F23-B02 sp002472405	MGYG000001919	MGYG000001919_00268				1
MGYG000001919	MAG	F23-B02 sp002472405	MGYG000001919	MGYG000001919_00271			1
MGYG000001923	MAG	Parasutterella sp009767915	MGYG000001923	MGYG000001923_00550									1
MGYG000001923	MAG	Parasutterella sp009767915	MGYG000001923	MGYG000001923_01104														1
MGYG000001923	MAG	Parasutterella sp009767915	MGYG000001923	MGYG000001923_01106		1
MGYG000001923	MAG	Parasutterella sp009767915	MGYG000001923	MGYG000001923_01303				1
MGYG000001947	MAG	UBA1777 sp900549545	MGYG000001947	MGYG000001947_00054				1
MGYG000001947	MAG	UBA1777 sp900549545	MGYG000001947	MGYG000001947_01097			1
MGYG000001954	MAG	(blank)	MGYG000001954	MGYG000001954_00238		1
MGYG000001955	MAG	Frisingicoccus sp900549105	MGYG000001955	MGYG000001955_00521				1
MGYG000001955	MAG	Frisingicoccus sp900549105	MGYG000001955	MGYG000001955_00527			1
MGYG000001961	MAG	Frisingicoccus sp900753685	MGYG000001961	MGYG000001961_00725				1
MGYG000001961	MAG	Frisingicoccus sp900753685	MGYG000001961	MGYG000001961_00731			1
MGYG000001961	MAG	Frisingicoccus sp900753685	MGYG000001961	MGYG000001961_01546		1
MGYG000001973	MAG	CAG-349 sp001940895	MGYG000001973	MGYG000001973_01133			1
MGYG000001973	MAG	CAG-349 sp001940895	MGYG000001973	MGYG000001973_01135				1
MGYG000001976	MAG	Sutterella seckii_A	MGYG000001976	MGYG000001976_00223												1
MGYG000001976	MAG	Sutterella seckii_A	MGYG000001976	MGYG000001976_00323				1
MGYG000001994	MAG	(blank)	MGYG000001994	MGYG000001994_00719		1
MGYG000001999	MAG	Collinsella sp900754435	MGYG000004844	MGYG000001999_01032		1
MGYG000002003	MAG	Sutterella sp900754475	MGYG000004694	MGYG000002003_00733		1
MGYG000002003	MAG	Sutterella sp900754475	MGYG000004694	MGYG000002003_01858		1
MGYG000002016	MAG	UBA5394 sp003150565	MGYG000002016	MGYG000002016_00562			1
MGYG000002016	MAG	UBA5394 sp003150565	MGYG000002016	MGYG000002016_00570				1
MGYG000002016	MAG	UBA5394 sp003150565	MGYG000002016	MGYG000002016_00615				1
MGYG000002016	MAG	UBA5394 sp003150565	MGYG000002016	MGYG000002016_00887			1
MGYG000002016	MAG	UBA5394 sp003150565	MGYG000002016	MGYG000002016_01004				1
MGYG000002016	MAG	UBA5394 sp003150565	MGYG000002016	MGYG000002016_01420																	1
MGYG000002020	MAG	Collinsella sp900544225	MGYG000002020	MGYG000002020_00710		1
MGYG000002022	MAG	Centipeda artemidis	MGYG000002022	MGYG000002022_01262									1
MGYG000002022	MAG	Centipeda artemidis	MGYG000002022	MGYG000002022_01497		1
MGYG000002023	MAG	CAAEEV01 sp900754955	MGYG000002023	MGYG000002023_00206				1
MGYG000002023	MAG	CAAEEV01 sp900754955	MGYG000002023	MGYG000002023_00715			1
MGYG000002023	MAG	CAAEEV01 sp900754955	MGYG000002023	MGYG000002023_01240				1
MGYG000002023	MAG	CAAEEV01 sp900754955	MGYG000002023	MGYG000002023_01597		1
MGYG000002035	MAG	(blank)	MGYG000002035	MGYG000002035_00277		1
MGYG000002040	MAG	Faecalibacterium sp900758465	MGYG000002040	MGYG000002040_00681				1
MGYG000002062	MAG	(blank)	MGYG000002062	MGYG000002062_00750														1
MGYG000002062	MAG	(blank)	MGYG000002062	MGYG000002062_00752		1
MGYG000002067	MAG	(blank)	MGYG000002067	MGYG000002067_01717		1
MGYG000002068	MAG	(blank)	MGYG000002068	MGYG000002068_00054		1
MGYG000002071	MAG	(blank)	MGYG000002071	MGYG000002071_00673		1
MGYG000002075	MAG	(blank)	MGYG000002075	MGYG000002075_02040		1
MGYG000002095	MAG	(blank)	MGYG000002095	MGYG000002095_00734		1
MGYG000002101	MAG	Sutterella seckii_A	MGYG000002101	MGYG000002101_00498				1
MGYG000002101	MAG	Sutterella seckii_A	MGYG000002101	MGYG000002101_00565												1
MGYG000002101	MAG	Sutterella seckii_A	MGYG000002101	MGYG000002101_01632									1
MGYG000002117	MAG	Collinsella sp900556365	MGYG000002117	MGYG000002117_00652		1
MGYG000002124	MAG	CAG-110 sp900763965	MGYG000002124	MGYG000002124_00967				1
MGYG000002124	MAG	CAG-110 sp900763965	MGYG000002124	MGYG000002124_01680		1
MGYG000002134	MAG	Mailhella sp900541395	MGYG000002134	MGYG000002134_00574										1
MGYG000002134	MAG	Mailhella sp900541395	MGYG000002134	MGYG000002134_00575		1
MGYG000002134	MAG	Mailhella sp900541395	MGYG000002134	MGYG000002134_01328										1
MGYG000002134	MAG	Mailhella sp900541395	MGYG000002134	MGYG000002134_01358		1
MGYG000002134	MAG	Mailhella sp900541395	MGYG000002134	MGYG000002134_01599			1
MGYG000002136	MAG	UC5-1-2E3 sp001304875	MGYG000002136	MGYG000002136_01728		1
MGYG000002136	MAG	UC5-1-2E3 sp001304875	MGYG000002136	MGYG000002136_02539			1
MGYG000002136	MAG	UC5-1-2E3 sp001304875	MGYG000002136	MGYG000002136_02546				1
MGYG000002138	MAG	Agathobaculum sp900555465	MGYG000002138	MGYG000002138_01514		1
MGYG000002143	MAG	CAG-83 sp900545585	MGYG000002143	MGYG000002143_00846			1
MGYG000002145	MAG	Lachnoclostridium_B phocaeensis	MGYG000002145	MGYG000002145_01037		1
MGYG000002148	MAG	(blank)	MGYG000002148	MGYG000002148_00304		1
MGYG000002150	MAG	(blank)	MGYG000002150	MGYG000002150_00426			1
MGYG000002150	MAG	(blank)	MGYG000002150	MGYG000002150_00699		1
MGYG000002152	MAG	UBA5446 sp900544295	MGYG000002152	MGYG000002152_02224				1
MGYG000002154	MAG	UBA5446 sp900546615	MGYG000002154	MGYG000002154_01315									1
MGYG000002154	MAG	UBA5446 sp900546615	MGYG000002154	MGYG000002154_01316		1
MGYG000002154	MAG	UBA5446 sp900546615	MGYG000002154	MGYG000002154_01428				1
MGYG000002158	MAG	Desulfovibrio desulfuricans_A	MGYG000002158	MGYG000002158_00471				1
MGYG000002158	MAG	Desulfovibrio desulfuricans_A	MGYG000002158	MGYG000002158_00474			1
MGYG000002158	MAG	Desulfovibrio desulfuricans_A	MGYG000002158	MGYG000002158_01785		1
MGYG000002158	MAG	Desulfovibrio desulfuricans_A	MGYG000002158	MGYG000002158_02007																	1
MGYG000002158	MAG	Desulfovibrio desulfuricans_A	MGYG000002158	MGYG000002158_02420										1
MGYG000002158	MAG	Desulfovibrio desulfuricans_A	MGYG000002158	MGYG000002158_02421		1
MGYG000002161	Isolate	Methanomassiliicoccus luminyensis	MGYG000002161	MGYG000002161_00083	1	1
MGYG000002162	Isolate	Methanobrevibacter_A oralis	MGYG000002162	MGYG000002162_00530										1
MGYG000002162	Isolate	Methanobrevibacter_A oralis	MGYG000002162	MGYG000002162_00673	1	1
MGYG000002162	Isolate	Methanobrevibacter_A oralis	MGYG000002162	MGYG000002162_00804									1
MGYG000002163	Isolate	Methanobrevibacter_A smithii	MGYG000002163	MGYG000002163_01473									1
MGYG000002173	MAG	CAG-917 sp000437555	MGYG000002173	MGYG000002173_01319			1
MGYG000002173	MAG	CAG-917 sp000437555	MGYG000002173	MGYG000002173_01322				1
MGYG000002183	MAG	Collinsella sp900754445	MGYG000002183	MGYG000002183_00421		1
MGYG000002190	MAG	Clostridium sp001916075	MGYG000002190	MGYG000002190_00870																	1
MGYG000002190	MAG	Clostridium sp001916075	MGYG000002190	MGYG000002190_00873		1
MGYG000002204	MAG	(blank)	MGYG000002204	MGYG000002204_00227			1
MGYG000002204	MAG	(blank)	MGYG000002204	MGYG000002204_00953				1
MGYG000002210	MAG	(blank)	MGYG000002210	MGYG000002210_01682		1
MGYG000002211	MAG	(blank)	MGYG000004664	MGYG000002211_00664				1
MGYG000002212	MAG	(blank)	MGYG000002212	MGYG000002212_00478		1
MGYG000002212	MAG	(blank)	MGYG000002212	MGYG000002212_02397			1
MGYG000002226	MAG	CAG-81 sp900556965	MGYG000002226	MGYG000002226_01420		1
MGYG000002229	MAG	(blank)	MGYG000002229	MGYG000002229_00979		1
MGYG000002234	MAG	Bariatricus sp900554415	MGYG000002234	MGYG000002234_01831		1
MGYG000002276	Isolate	OF09-33XD sp003481995	MGYG000002276	MGYG000002276_01319		1
MGYG000002277	Isolate	Marvinbryantia sp900066075	MGYG000002277	MGYG000002277_00155		1
MGYG000002283	Isolate	Bacillus_A paranthracis	MGYG000002283	MGYG000002283_04989		1
MGYG000002288	Isolate	Bacillus_A luti	MGYG000002288	MGYG000002288_03396		1
MGYG000002298	Isolate	Blautia_A sp000436615	MGYG000002298	MGYG000002298_01876									1
MGYG000002301	Isolate	Staphylococcus warneri	MGYG000002301	MGYG000002301_01327		1
MGYG000002304	Isolate	UBA7182 sp003481535	MGYG000002304	MGYG000002304_01293		1
MGYG000002304	Isolate	UBA7182 sp003481535	MGYG000002304	MGYG000002304_03320				1
MGYG000002305	Isolate	Leminorella grimontii	MGYG000002305	MGYG000002305_00209												1
MGYG000002305	Isolate	Leminorella grimontii	MGYG000002305	MGYG000002305_00211		1
MGYG000002305	Isolate	Leminorella grimontii	MGYG000002305	MGYG000002305_00213														1
MGYG000002305	Isolate	Leminorella grimontii	MGYG000002305	MGYG000002305_01234		1
MGYG000002305	Isolate	Leminorella grimontii	MGYG000002305	MGYG000002305_01540		1
MGYG000002305	Isolate	Leminorella grimontii	MGYG000002305	MGYG000002305_02153				1
MGYG000002306	Isolate	Mycobacterium avium	MGYG000002306	MGYG000002306_02600									1
MGYG000002306	Isolate	Mycobacterium avium	MGYG000002306	MGYG000002306_02906														1
MGYG000002307	Isolate	Campylobacter hyointestinalis	MGYG000002307	MGYG000002307_01464																	1
MGYG000002307	Isolate	Campylobacter hyointestinalis	MGYG000002307	MGYG000002307_01465										1
MGYG000002307	Isolate	Campylobacter hyointestinalis	MGYG000002307	MGYG000002307_01466		1
MGYG000002307	Isolate	Campylobacter hyointestinalis	MGYG000002307	MGYG000002307_01631		1
MGYG000002308	Isolate	Campylobacter lanienae	MGYG000002308	MGYG000002308_01321																	1
MGYG000002308	Isolate	Campylobacter lanienae	MGYG000002308	MGYG000002308_01322		1
MGYG000002309	Isolate	Kurthia senegalensis	MGYG000002309	MGYG000002309_01891		1
MGYG000002310	Isolate	Microvirga massiliensis	MGYG000002310	MGYG000002310_00898		1
MGYG000002310	Isolate	Microvirga massiliensis	MGYG000002310	MGYG000002310_01741		1
MGYG000002310	Isolate	Microvirga massiliensis	MGYG000002310	MGYG000002310_02213		1
MGYG000002310	Isolate	Microvirga massiliensis	MGYG000002310	MGYG000002310_02214		1
MGYG000002310	Isolate	Microvirga massiliensis	MGYG000002310	MGYG000002310_07856			1
MGYG000002310	Isolate	Microvirga massiliensis	MGYG000002310	MGYG000002310_07857		1
MGYG000002310	Isolate	Microvirga massiliensis	MGYG000002310	MGYG000002310_07858									1
MGYG000002310	Isolate	Microvirga massiliensis	MGYG000002310	MGYG000002310_07867												1
MGYG000002310	Isolate	Microvirga massiliensis	MGYG000002310	MGYG000002310_07868		1
MGYG000002311	Isolate	Vibrio cholerae	MGYG000002311	MGYG000002311_01173			1
MGYG000002311	Isolate	Vibrio cholerae	MGYG000002311	MGYG000002311_02954														1
MGYG000002314	Isolate	Brevibacillus_C massiliensis	MGYG000002314	MGYG000002314_01063		1
MGYG000002314	Isolate	Brevibacillus_C massiliensis	MGYG000002314	MGYG000002314_03310				1
MGYG000002314	Isolate	Brevibacillus_C massiliensis	MGYG000002314	MGYG000002314_03312			1
MGYG000002315	Isolate	Anaerococcus vaginalis_B	MGYG000002315	MGYG000002315_01271		1
MGYG000002315	Isolate	Anaerococcus vaginalis_B	MGYG000002315	MGYG000002315_01627									1
MGYG000002316	Isolate	Anaerococcus obesiensis	MGYG000002316	MGYG000002316_00960			1
MGYG000002316	Isolate	Anaerococcus obesiensis	MGYG000002316	MGYG000002316_01646									1
MGYG000002322	Isolate	Escherichia marmotae	MGYG000002322	MGYG000002322_00092		1
MGYG000002322	Isolate	Escherichia marmotae	MGYG000002322	MGYG000002322_00525													1
MGYG000002322	Isolate	Escherichia marmotae	MGYG000002322	MGYG000002322_00529														1
MGYG000002322	Isolate	Escherichia marmotae	MGYG000002322	MGYG000002322_02350																	1
MGYG000002323	Isolate	Escherichia sp000208585	MGYG000002323	MGYG000002323_00921		1
MGYG000002323	Isolate	Escherichia sp000208585	MGYG000002323	MGYG000002323_01341													1
MGYG000002323	Isolate	Escherichia sp000208585	MGYG000002323	MGYG000002323_01345														1
MGYG000002323	Isolate	Escherichia sp000208585	MGYG000002323	MGYG000002323_01911				1
MGYG000002326	Isolate	Alkalihalobacillus alcalophilus	MGYG000002326	MGYG000002326_04007		1
MGYG000002329	Isolate	Dielma sp001305055	MGYG000002329	MGYG000002329_02404		1
MGYG000002329	Isolate	Dielma sp001305055	MGYG000002329	MGYG000002329_02412				1
MGYG000002331	Isolate	Vibrio parahaemolyticus	MGYG000002331	MGYG000002331_00961														1
MGYG000002331	Isolate	Vibrio parahaemolyticus	MGYG000002331	MGYG000002331_00963		1
MGYG000002331	Isolate	Vibrio parahaemolyticus	MGYG000002331	MGYG000002331_03244			1
MGYG000002332	Isolate	Campylobacter_D coli_A	MGYG000002332	MGYG000002332_00122			1
MGYG000002333	Isolate	Campylobacter_D coli_B	MGYG000002333	MGYG000002333_01487			1
MGYG000002335	Isolate	Yersinia enterocolitica	MGYG000002335	MGYG000002335_01297													1
MGYG000002335	Isolate	Yersinia enterocolitica	MGYG000002335	MGYG000002335_01301														1
MGYG000002338	Isolate	Staphylococcus haemolyticus	MGYG000002338	MGYG000002338_00313		1
MGYG000002341	Isolate	Acinetobacter ursingii	MGYG000002341	MGYG000002341_00913		1
MGYG000002341	Isolate	Acinetobacter ursingii	MGYG000002341	MGYG000002341_01754		1
MGYG000002342	Isolate	Acinetobacter variabilis	MGYG000002342	MGYG000002342_01752		1
MGYG000002343	Isolate	Acinetobacter courvalinii	MGYG000002343	MGYG000002343_00518									1
MGYG000002343	Isolate	Acinetobacter courvalinii	MGYG000002343	MGYG000002343_00855		1
MGYG000002350	Isolate	Serratia marcescens_I	MGYG000002350	MGYG000002350_01982																	1
MGYG000002350	Isolate	Serratia marcescens_I	MGYG000002350	MGYG000002350_02191													1
MGYG000002350	Isolate	Serratia marcescens_I	MGYG000002350	MGYG000002350_02195														1
MGYG000002351	Isolate	Klebsiella_A michiganensis	MGYG000002351	MGYG000002351_01743												1
MGYG000002351	Isolate	Klebsiella_A michiganensis	MGYG000002351	MGYG000002351_01747														1
MGYG000002352	Isolate	Gordonibacter urolithinfaciens	MGYG000002352	MGYG000002352_00496				1
MGYG000002352	Isolate	Gordonibacter urolithinfaciens	MGYG000002352	MGYG000002352_01676				1
MGYG000002352	Isolate	Gordonibacter urolithinfaciens	MGYG000002352	MGYG000002352_01905										1
MGYG000002354	Isolate	Moellerella wisconsensis	MGYG000002354	MGYG000002354_00580																	1
MGYG000002354	Isolate	Moellerella wisconsensis	MGYG000002354	MGYG000002354_02659														1
MGYG000002354	Isolate	Moellerella wisconsensis	MGYG000002354	MGYG000002354_02661		1
MGYG000002355	Isolate	Clostridium_F botulinum	MGYG000002355	MGYG000002355_01816				1
MGYG000002355	Isolate	Clostridium_F botulinum	MGYG000002355	MGYG000002355_01826			1
MGYG000002356	Isolate	Bacillus_A wiedmannii	MGYG000002356	MGYG000002356_01819		1
MGYG000002359	Isolate	Mycobacterium tuberculosis	MGYG000002359	MGYG000002359_01934		1
MGYG000002359	Isolate	Mycobacterium tuberculosis	MGYG000002359	MGYG000002359_01936														1
MGYG000002363	Isolate	Raoultella ornithinolytica	MGYG000002363	MGYG000002363_01090												1
MGYG000002363	Isolate	Raoultella ornithinolytica	MGYG000002363	MGYG000002363_01094														1
MGYG000002363	Isolate	Raoultella ornithinolytica	MGYG000002363	MGYG000002363_03654																	1
MGYG000002364	Isolate	Aliarcobacter butzleri	MGYG000002364	MGYG000002364_00230												1
MGYG000002364	Isolate	Aliarcobacter butzleri	MGYG000002364	MGYG000002364_00231		1
MGYG000002366	Isolate	Salmonella enterica	MGYG000002366	MGYG000002366_03211														1
MGYG000002366	Isolate	Salmonella enterica	MGYG000002366	MGYG000002366_03215												1
MGYG000002368	Isolate	Vibrio metoecus	MGYG000002368	MGYG000002368_01626			1
MGYG000002368	Isolate	Vibrio metoecus	MGYG000002368	MGYG000002368_03054		1
MGYG000002368	Isolate	Vibrio metoecus	MGYG000002368	MGYG000002368_03056														1
MGYG000002373	Isolate	Clostridium septicum	MGYG000002373	MGYG000002373_02704		1
MGYG000002374	Isolate	Campylobacter testudinum	MGYG000002374	MGYG000002374_00415																	1
MGYG000002374	Isolate	Campylobacter testudinum	MGYG000002374	MGYG000002374_00416		1
MGYG000002374	Isolate	Campylobacter testudinum	MGYG000002374	MGYG000002374_00699		1
MGYG000002376	Isolate	Lachnoclostridium_B sp000765215	MGYG000002376	MGYG000002376_02542			1
MGYG000002376	Isolate	Lachnoclostridium_B sp000765215	MGYG000002376	MGYG000002376_02548				1
MGYG000002376	Isolate	Lachnoclostridium_B sp000765215	MGYG000002376	MGYG000002376_02655		1
MGYG000002385	Isolate	Leminorella richardii	MGYG000002385	MGYG000002385_00120																	1
MGYG000002385	Isolate	Leminorella richardii	MGYG000002385	MGYG000002385_00860		1
MGYG000002385	Isolate	Leminorella richardii	MGYG000002385	MGYG000002385_01767		1
MGYG000002385	Isolate	Leminorella richardii	MGYG000002385	MGYG000002385_02128														1
MGYG000002385	Isolate	Leminorella richardii	MGYG000002385	MGYG000002385_02130		1
MGYG000002385	Isolate	Leminorella richardii	MGYG000002385	MGYG000002385_02132												1
MGYG000002385	Isolate	Leminorella richardii	MGYG000002385	MGYG000002385_02555				1
MGYG000002391	Isolate	Oceanobacillus caeni	MGYG000002391	MGYG000002391_02857		1
MGYG000002398	Isolate	Laribacter hongkongensis	MGYG000002398	MGYG000002398_02375													1
MGYG000002398	Isolate	Laribacter hongkongensis	MGYG000002398	MGYG000002398_02376		1
MGYG000002401	Isolate	Propionibacterium freudenreichii	MGYG000002401	MGYG000002401_02075											1
MGYG000002404	Isolate	Bacillus_BE massilionigeriensis	MGYG000002404	MGYG000002404_02309		1
MGYG000002406	Isolate	Corynebacterium pacaense	MGYG000002406	MGYG000002406_00584		1
MGYG000002407	Isolate	Cohnella sp900169535	MGYG000002407	MGYG000002407_01358			1
MGYG000002407	Isolate	Cohnella sp900169535	MGYG000002407	MGYG000002407_02803		1
MGYG000002407	Isolate	Cohnella sp900169535	MGYG000002407	MGYG000002407_04520		1
MGYG000002408	Isolate	Bacillus_BD tuaregi	MGYG000002408	MGYG000002408_01200			1
MGYG000002408	Isolate	Bacillus_BD tuaregi	MGYG000002408	MGYG000002408_01520				1
MGYG000002408	Isolate	Bacillus_BD tuaregi	MGYG000002408	MGYG000002408_02435				1
MGYG000002408	Isolate	Bacillus_BD tuaregi	MGYG000002408	MGYG000002408_02646		1
MGYG000002409	Isolate	Gordonibacter massiliensis	MGYG000002409	MGYG000002409_01878				1
MGYG000002409	Isolate	Gordonibacter massiliensis	MGYG000002409	MGYG000002409_02671										1
MGYG000002409	Isolate	Gordonibacter massiliensis	MGYG000002409	MGYG000002409_02800		1
MGYG000002409	Isolate	Gordonibacter massiliensis	MGYG000002409	MGYG000002409_02804																	1
MGYG000002409	Isolate	Gordonibacter massiliensis	MGYG000002409	MGYG000002409_02873				1
MGYG000002409	Isolate	Gordonibacter massiliensis	MGYG000002409	MGYG000002409_02876				1
MGYG000002409	Isolate	Gordonibacter massiliensis	MGYG000002409	MGYG000002409_02912		1
MGYG000002409	Isolate	Gordonibacter massiliensis	MGYG000002409	MGYG000002409_03236				1
MGYG000002413	Isolate	Arabia massiliensis	MGYG000002413	MGYG000002413_00186				1
MGYG000002413	Isolate	Arabia massiliensis	MGYG000002413	MGYG000002413_00189				1
MGYG000002413	Isolate	Arabia massiliensis	MGYG000002413	MGYG000002413_01403										1
MGYG000002413	Isolate	Arabia massiliensis	MGYG000002413	MGYG000002413_02747		1
MGYG000002414	Isolate	Paenibacillus odorifer	MGYG000002414	MGYG000002414_00973		1
MGYG000002414	Isolate	Paenibacillus odorifer	MGYG000002414	MGYG000002414_05558			1
MGYG000002415	Isolate	Proteus sp001722135	MGYG000002415	MGYG000002415_00397										1
MGYG000002415	Isolate	Proteus sp001722135	MGYG000002415	MGYG000002415_00540												1
MGYG000002415	Isolate	Proteus sp001722135	MGYG000002415	MGYG000002415_00544														1
MGYG000002415	Isolate	Proteus sp001722135	MGYG000002415	MGYG000002415_01836				1
MGYG000002417	Isolate	Lachnoclostridium_A edouardi	MGYG000002417	MGYG000002417_01227		1
MGYG000002421	Isolate	CABMKH01 sp902386935	MGYG000002421	MGYG000002421_00407		1
MGYG000002421	Isolate	CABMKH01 sp902386935	MGYG000002421	MGYG000002421_00413				1
MGYG000002422	Isolate	Campylobacter_D jejuni	MGYG000002422	MGYG000002422_01173			1
MGYG000002423	Isolate	Pantoea septica	MGYG000002423	MGYG000002423_01697													1
MGYG000002423	Isolate	Pantoea septica	MGYG000002423	MGYG000002423_01699		1
MGYG000002423	Isolate	Pantoea septica	MGYG000002423	MGYG000002423_01701														1
MGYG000002425	Isolate	Campylobacter_A concisus_K	MGYG000002425	MGYG000002425_00382																	1
MGYG000002425	Isolate	Campylobacter_A concisus_K	MGYG000002425	MGYG000002425_00930			1
MGYG000002425	Isolate	Campylobacter_A concisus_K	MGYG000002425	MGYG000002425_01552										1
MGYG000002425	Isolate	Campylobacter_A concisus_K	MGYG000002425	MGYG000002425_01553		1
MGYG000002426	Isolate	Campylobacter_A concisus_B	MGYG000002426	MGYG000002426_00924																	1
MGYG000002426	Isolate	Campylobacter_A concisus_B	MGYG000002426	MGYG000002426_01848										1
MGYG000002426	Isolate	Campylobacter_A concisus_B	MGYG000002426	MGYG000002426_01849		1
MGYG000002427	Isolate	Campylobacter_A concisus_E	MGYG000002427	MGYG000002427_00060																	1
MGYG000002427	Isolate	Campylobacter_A concisus_E	MGYG000002427	MGYG000002427_00507			1
MGYG000002427	Isolate	Campylobacter_A concisus_E	MGYG000002427	MGYG000002427_01831		1
MGYG000002427	Isolate	Campylobacter_A concisus_E	MGYG000002427	MGYG000002427_01832										1
MGYG000002428	Isolate	Campylobacter_A concisus_W	MGYG000002428	MGYG000002428_00497		1
MGYG000002428	Isolate	Campylobacter_A concisus_W	MGYG000002428	MGYG000002428_00498										1
MGYG000002428	Isolate	Campylobacter_A concisus_W	MGYG000002428	MGYG000002428_01084			1
MGYG000002428	Isolate	Campylobacter_A concisus_W	MGYG000002428	MGYG000002428_01648																	1
MGYG000002429	Isolate	Campylobacter_A concisus_I	MGYG000002429	MGYG000002429_00306			1
MGYG000002429	Isolate	Campylobacter_A concisus_I	MGYG000002429	MGYG000002429_00933																	1
MGYG000002429	Isolate	Campylobacter_A concisus_I	MGYG000002429	MGYG000002429_01758		1
MGYG000002429	Isolate	Campylobacter_A concisus_I	MGYG000002429	MGYG000002429_01759										1
MGYG000002429	Isolate	Campylobacter_A concisus_I	MGYG000002429	MGYG000002429_01760										1
MGYG000002430	Isolate	Campylobacter_A concisus_L	MGYG000002430	MGYG000002430_00245			1
MGYG000002430	Isolate	Campylobacter_A concisus_L	MGYG000002430	MGYG000002430_00817										1
MGYG000002430	Isolate	Campylobacter_A concisus_L	MGYG000002430	MGYG000002430_00818		1
MGYG000002430	Isolate	Campylobacter_A concisus_L	MGYG000002430	MGYG000002430_01718																	1
MGYG000002431	Isolate	Campylobacter_A concisus_I	MGYG000002431	MGYG000002431_01165										1
MGYG000002431	Isolate	Campylobacter_A concisus_I	MGYG000002431	MGYG000002431_01166		1
MGYG000002431	Isolate	Campylobacter_A concisus_I	MGYG000002431	MGYG000002431_01350			1
MGYG000002431	Isolate	Campylobacter_A concisus_I	MGYG000002431	MGYG000002431_01429																	1
MGYG000002432	Isolate	Campylobacter_A concisus_F	MGYG000002432	MGYG000002432_00175										1
MGYG000002432	Isolate	Campylobacter_A concisus_F	MGYG000002432	MGYG000002432_00176		1
MGYG000002432	Isolate	Campylobacter_A concisus_F	MGYG000002432	MGYG000002432_00501			1
MGYG000002432	Isolate	Campylobacter_A concisus_F	MGYG000002432	MGYG000002432_00548																	1
MGYG000002433	Isolate	Campylobacter_A concisus_P	MGYG000002433	MGYG000002433_00555																	1
MGYG000002433	Isolate	Campylobacter_A concisus_P	MGYG000002433	MGYG000002433_00662										1
MGYG000002433	Isolate	Campylobacter_A concisus_P	MGYG000002433	MGYG000002433_00663		1
MGYG000002433	Isolate	Campylobacter_A concisus_P	MGYG000002433	MGYG000002433_00953			1
MGYG000002434	Isolate	Campylobacter_A concisus_G	MGYG000002434	MGYG000002434_01434			1
MGYG000002434	Isolate	Campylobacter_A concisus_G	MGYG000002434	MGYG000002434_01592																	1
MGYG000002434	Isolate	Campylobacter_A concisus_G	MGYG000002434	MGYG000002434_01655		1
MGYG000002434	Isolate	Campylobacter_A concisus_G	MGYG000002434	MGYG000002434_01656										1
MGYG000002435	Isolate	Campylobacter_A concisus	MGYG000002435	MGYG000002435_00590										1
MGYG000002435	Isolate	Campylobacter_A concisus	MGYG000002435	MGYG000002435_00591		1
MGYG000002435	Isolate	Campylobacter_A concisus	MGYG000002435	MGYG000002435_00717																	1
MGYG000002435	Isolate	Campylobacter_A concisus	MGYG000002435	MGYG000002435_01641			1
MGYG000002436	Isolate	Pigmentiphaga sp002188635	MGYG000002436	MGYG000002436_00800			1
MGYG000002436	Isolate	Pigmentiphaga sp002188635	MGYG000002436	MGYG000002436_01125		1
MGYG000002436	Isolate	Pigmentiphaga sp002188635	MGYG000002436	MGYG000002436_04156		1
MGYG000002439	Isolate	CHH4-2 sp002899675	MGYG000002439	MGYG000002439_03475		1
MGYG000002440	Isolate	Enteroscipio rubneri	MGYG000002440	MGYG000002440_00153										1
MGYG000002440	Isolate	Enteroscipio rubneri	MGYG000002440	MGYG000002440_00459		1
MGYG000002440	Isolate	Enteroscipio rubneri	MGYG000002440	MGYG000002440_01160				1
MGYG000002441	Isolate	Rubneribacter badeniensis	MGYG000002441	MGYG000002441_00996				1
MGYG000002441	Isolate	Rubneribacter badeniensis	MGYG000002441	MGYG000002441_01358				1
MGYG000002441	Isolate	Rubneribacter badeniensis	MGYG000002441	MGYG000002441_01800										1
MGYG000002442	Isolate	Gordonibacter sp003339845	MGYG000002442	MGYG000002442_00336				1
MGYG000002442	Isolate	Gordonibacter sp003339845	MGYG000002442	MGYG000002442_01169		1
MGYG000002442	Isolate	Gordonibacter sp003339845	MGYG000002442	MGYG000002442_01486										1
MGYG000002442	Isolate	Gordonibacter sp003339845	MGYG000002442	MGYG000002442_02622				1
MGYG000002442	Isolate	Gordonibacter sp003339845	MGYG000002442	MGYG000002442_02901																	1
MGYG000002445	Isolate	Clostridium_Q sp003024715	MGYG000002445	MGYG000002445_02327			1
MGYG000002445	Isolate	Clostridium_Q sp003024715	MGYG000002445	MGYG000002445_02334				1
MGYG000002446	Isolate	Methanobrevibacter_A smithii_A	MGYG000002446	MGYG000002446_01049									1
MGYG000002447	Isolate	Mesosutterella multiformis	MGYG000002447	MGYG000002447_00864												1
MGYG000002447	Isolate	Mesosutterella multiformis	MGYG000002447	MGYG000002447_01932										1
MGYG000002451	Isolate	Paraeggerthella hongkongensis_A	MGYG000002451	MGYG000002451_01676				1
MGYG000002451	Isolate	Paraeggerthella hongkongensis_A	MGYG000002451	MGYG000002451_01731										1
MGYG000002451	Isolate	Paraeggerthella hongkongensis_A	MGYG000002451	MGYG000002451_02192		1
MGYG000002457	Isolate	Kurthia sp002418445	MGYG000002457	MGYG000002457_02000		1
MGYG000002458	Isolate	Yersinia aleksiciae	MGYG000002458	MGYG000002458_04030													1
MGYG000002458	Isolate	Yersinia aleksiciae	MGYG000002458	MGYG000002458_04034														1
MGYG000002460	Isolate	Cronobacter sakazakii	MGYG000002460	MGYG000002460_01077												1
MGYG000002460	Isolate	Cronobacter sakazakii	MGYG000002460	MGYG000002460_01081														1
MGYG000002461	Isolate	Yersinia kristensenii	MGYG000002461	MGYG000002461_01537														1
MGYG000002461	Isolate	Yersinia kristensenii	MGYG000002461	MGYG000002461_01541													1
MGYG000002461	Isolate	Yersinia kristensenii	MGYG000002461	MGYG000002461_03526																	1
MGYG000002462	Isolate	Yersinia kristensenii_B	MGYG000002462	MGYG000002462_00838														1
MGYG000002462	Isolate	Yersinia kristensenii_B	MGYG000002462	MGYG000002462_00842													1
MGYG000002463	Isolate	Pseudomonas aeruginosa	MGYG000002463	MGYG000002463_04552													1
MGYG000002463	Isolate	Pseudomonas aeruginosa	MGYG000002463	MGYG000002463_04998														1
MGYG000002463	Isolate	Pseudomonas aeruginosa	MGYG000002463	MGYG000002463_06209									1
MGYG000002464	Isolate	Acetivibrio_A ethanolgignens	MGYG000002464	MGYG000002464_03535		1
MGYG000002465	Isolate	Yersinia massiliensis	MGYG000002465	MGYG000002465_02540													1
MGYG000002465	Isolate	Yersinia massiliensis	MGYG000002465	MGYG000002465_02544														1
MGYG000002465	Isolate	Yersinia massiliensis	MGYG000002465	MGYG000002465_03958		1
MGYG000002466	Isolate	Yersinia frederiksenii	MGYG000002466	MGYG000002466_02723														1
MGYG000002466	Isolate	Yersinia frederiksenii	MGYG000002466	MGYG000002466_02727													1
MGYG000002466	Isolate	Yersinia frederiksenii	MGYG000002466	MGYG000002466_03832																	1
MGYG000002467	Isolate	Yersinia frederiksenii_C	MGYG000002467	MGYG000002467_01163		1
MGYG000002467	Isolate	Yersinia frederiksenii_C	MGYG000002467	MGYG000002467_01164		1
MGYG000002467	Isolate	Yersinia frederiksenii_C	MGYG000002467	MGYG000002467_02444														1
MGYG000002467	Isolate	Yersinia frederiksenii_C	MGYG000002467	MGYG000002467_02448													1
MGYG000002467	Isolate	Yersinia frederiksenii_C	MGYG000002467	MGYG000002467_02567																	1
MGYG000002468	Isolate	Enterococcus caccae	MGYG000002468	MGYG000002468_01238		1
MGYG000002471	Isolate	Yersinia mollaretii	MGYG000002471	MGYG000002471_02769														1
MGYG000002471	Isolate	Yersinia mollaretii	MGYG000002471	MGYG000002471_02773													1
MGYG000002474	Isolate	Rahnella variigena	MGYG000002474	MGYG000002474_01113		1
MGYG000002474	Isolate	Rahnella variigena	MGYG000002474	MGYG000002474_02871														1
MGYG000002474	Isolate	Rahnella variigena	MGYG000002474	MGYG000002474_02873		1
MGYG000002474	Isolate	Rahnella variigena	MGYG000002474	MGYG000002474_02875													1
MGYG000002475	Isolate	Lactonifactor longoviformis	MGYG000002475	MGYG000002475_02218		1
MGYG000002476	Isolate	Yersinia pestis	MGYG000002476	MGYG000002476_00333		1
MGYG000002476	Isolate	Yersinia pestis	MGYG000002476	MGYG000002476_03025														1
MGYG000002476	Isolate	Yersinia pestis	MGYG000002476	MGYG000002476_03029													1
MGYG000002477	Isolate	Citrobacter_A amalonaticus	MGYG000002477	MGYG000002477_03317				1
MGYG000002477	Isolate	Citrobacter_A amalonaticus	MGYG000002477	MGYG000002477_03892														1
MGYG000002477	Isolate	Citrobacter_A amalonaticus	MGYG000002477	MGYG000002477_03896													1
MGYG000002479	Isolate	Campylobacter_B hominis	MGYG000002479	MGYG000002479_00308										1
MGYG000002480	Isolate	Adlercreutzia celatus_A	MGYG000002480	MGYG000002480_00788				1
MGYG000002484	Isolate	Cronobacter malonaticus	MGYG000002484	MGYG000002484_01946												1
MGYG000002484	Isolate	Cronobacter malonaticus	MGYG000002484	MGYG000002484_02476														1
MGYG000002487	Isolate	Gordonibacter pamelaeae	MGYG000002487	MGYG000002487_00410				1
MGYG000002487	Isolate	Gordonibacter pamelaeae	MGYG000002487	MGYG000002487_02100										1
MGYG000002487	Isolate	Gordonibacter pamelaeae	MGYG000002487	MGYG000002487_02649				1
MGYG000002487	Isolate	Gordonibacter pamelaeae	MGYG000002487	MGYG000002487_02796		1
MGYG000002488	Isolate	Proteus penneri	MGYG000002488	MGYG000002488_01307										1
MGYG000002488	Isolate	Proteus penneri	MGYG000002488	MGYG000002488_02107				1
MGYG000002488	Isolate	Proteus penneri	MGYG000002488	MGYG000002488_04494														1
MGYG000002488	Isolate	Proteus penneri	MGYG000002488	MGYG000002488_04498												1
MGYG000002488	Isolate	Proteus penneri	MGYG000002488	MGYG000002488_04499												1
MGYG000002488	Isolate	Proteus penneri	MGYG000002488	MGYG000002488_04500												1
MGYG000002490	Isolate	Paenibacillus_B thiaminolyticus	MGYG000002490	MGYG000002490_00622			1
MGYG000002490	Isolate	Paenibacillus_B thiaminolyticus	MGYG000002490	MGYG000002490_01864		1
MGYG000002491	Isolate	Kluyvera ascorbata_B	MGYG000002491	MGYG000002491_00637														1
MGYG000002491	Isolate	Kluyvera ascorbata_B	MGYG000002491	MGYG000002491_00641												1
MGYG000002491	Isolate	Kluyvera ascorbata_B	MGYG000002491	MGYG000002491_03010																	1
MGYG000002494	Isolate	Citrobacter_B koseri	MGYG000002494	MGYG000002494_00773													1
MGYG000002494	Isolate	Citrobacter_B koseri	MGYG000002494	MGYG000002494_00777														1
MGYG000002494	Isolate	Citrobacter_B koseri	MGYG000002494	MGYG000002494_00991				1
MGYG000002494	Isolate	Citrobacter_B koseri	MGYG000002494	MGYG000002494_04475																	1
MGYG000002495	Isolate	Citrobacter europaeus	MGYG000002495	MGYG000002495_02189																	1
MGYG000002495	Isolate	Citrobacter europaeus	MGYG000002495	MGYG000002495_03739				1
MGYG000002495	Isolate	Citrobacter europaeus	MGYG000002495	MGYG000002495_04357														1
MGYG000002495	Isolate	Citrobacter europaeus	MGYG000002495	MGYG000002495_04361													1
MGYG000002496	Isolate	Salmonella bongori	MGYG000002496	MGYG000002496_02165														1
MGYG000002496	Isolate	Salmonella bongori	MGYG000002496	MGYG000002496_02169												1
MGYG000002497	Isolate	Klebsiella aerogenes	MGYG000002497	MGYG000002497_01678														1
MGYG000002497	Isolate	Klebsiella aerogenes	MGYG000002497	MGYG000002497_01682												1
MGYG000002498	Isolate	Enterobacter sichuanensis	MGYG000002498	MGYG000002498_03358													1
MGYG000002498	Isolate	Enterobacter sichuanensis	MGYG000002498	MGYG000002498_03360		1
MGYG000002498	Isolate	Enterobacter sichuanensis	MGYG000002498	MGYG000002498_03362														1
MGYG000002499	Isolate	Enterobacter roggenkampii	MGYG000002499	MGYG000002499_03844													1
MGYG000002499	Isolate	Enterobacter roggenkampii	MGYG000002499	MGYG000002499_03848														1
MGYG000002500	Isolate	Enterobacter cloacae	MGYG000002500	MGYG000002500_01517													1
MGYG000002500	Isolate	Enterobacter cloacae	MGYG000002500	MGYG000002500_01521														1
MGYG000002501	Isolate	Enterobacter cloacae_K	MGYG000002501	MGYG000002501_00818													1
MGYG000002501	Isolate	Enterobacter cloacae_K	MGYG000002501	MGYG000002501_00822														1
MGYG000002502	Isolate	Enterobacter chengduensis	MGYG000002502	MGYG000002502_03159													1
MGYG000002502	Isolate	Enterobacter chengduensis	MGYG000002502	MGYG000002502_03163														1
MGYG000002503	Isolate	Enterobacter ludwigii	MGYG000002503	MGYG000002503_03222														1
MGYG000002504	Isolate	Enterobacter hormaechei_A	MGYG000002504	MGYG000002504_01102												1
MGYG000002504	Isolate	Enterobacter hormaechei_A	MGYG000002504	MGYG000002504_01106														1
MGYG000002505	Isolate	Oxalobacter formigenes_B	MGYG000002505	MGYG000002505_02320		1
MGYG000002506	Isolate	Escherichia coli_D	MGYG000002506	MGYG000002506_00035													1
MGYG000002506	Isolate	Escherichia coli_D	MGYG000002506	MGYG000002506_00039														1
MGYG000002506	Isolate	Escherichia coli_D	MGYG000002506	MGYG000002506_01060				1
MGYG000002506	Isolate	Escherichia coli_D	MGYG000002506	MGYG000002506_02291																	1
MGYG000002507	Isolate	Escherichia albertii	MGYG000002507	MGYG000002507_01229				1
MGYG000002507	Isolate	Escherichia albertii	MGYG000002507	MGYG000002507_02119														1
MGYG000002507	Isolate	Escherichia albertii	MGYG000002507	MGYG000002507_02123													1
MGYG000002507	Isolate	Escherichia albertii	MGYG000002507	MGYG000002507_03229																	1
MGYG000002508	Isolate	Hafnia alvei	MGYG000002508	MGYG000002508_02811														1
MGYG000002508	Isolate	Hafnia alvei	MGYG000002508	MGYG000002508_02815													1
MGYG000002508	Isolate	Hafnia alvei	MGYG000002508	MGYG000002508_03054																	1
MGYG000002509	Isolate	Slackia_A isoflavoniconvertens	MGYG000002509	MGYG000002509_00358				1
MGYG000002509	Isolate	Slackia_A isoflavoniconvertens	MGYG000002509	MGYG000002509_01554																	1
MGYG000002510	Isolate	Klebsiella quasipneumoniae	MGYG000002510	MGYG000002510_04650														1
MGYG000002510	Isolate	Klebsiella quasipneumoniae	MGYG000002510	MGYG000002510_04654												1
MGYG000002511	Isolate	Klebsiella variicola	MGYG000002511	MGYG000002511_02139												1
MGYG000002511	Isolate	Klebsiella variicola	MGYG000002511	MGYG000002511_02143														1
MGYG000002512	Isolate	Morganella morganii	MGYG000002512	MGYG000002512_02789														1
MGYG000002512	Isolate	Morganella morganii	MGYG000002512	MGYG000002512_02794												1
MGYG000002512	Isolate	Morganella morganii	MGYG000002512	MGYG000002512_03732																	1
MGYG000002513	Isolate	Morganella morganii_A	MGYG000002513	MGYG000002513_02625												1
MGYG000002513	Isolate	Morganella morganii_A	MGYG000002513	MGYG000002513_02630														1
MGYG000002513	Isolate	Morganella morganii_A	MGYG000002513	MGYG000002513_02845																	1
MGYG000002514	Isolate	Proteus mirabilis	MGYG000002514	MGYG000002514_02905				1
MGYG000002514	Isolate	Proteus mirabilis	MGYG000002514	MGYG000002514_03402												1
MGYG000002514	Isolate	Proteus mirabilis	MGYG000002514	MGYG000002514_03406														1
MGYG000002515	Isolate	Escherichia fergusonii	MGYG000002515	MGYG000002515_00325																	1
MGYG000002515	Isolate	Escherichia fergusonii	MGYG000002515	MGYG000002515_02268														1
MGYG000002515	Isolate	Escherichia fergusonii	MGYG000002515	MGYG000002515_02270		1
MGYG000002515	Isolate	Escherichia fergusonii	MGYG000002515	MGYG000002515_02272													1
MGYG000002516	Isolate	Proteus vulgaris	MGYG000002516	MGYG000002516_01455														1
MGYG000002516	Isolate	Proteus vulgaris	MGYG000002516	MGYG000002516_01459												1
MGYG000002516	Isolate	Proteus vulgaris	MGYG000002516	MGYG000002516_02120				1
MGYG000002516	Isolate	Proteus vulgaris	MGYG000002516	MGYG000002516_02983										1
MGYG000002518	Isolate	Serratia surfactantfaciens	MGYG000002518	MGYG000002518_02237														1
MGYG000002518	Isolate	Serratia surfactantfaciens	MGYG000002518	MGYG000002518_02246													1
MGYG000002518	Isolate	Serratia surfactantfaciens	MGYG000002518	MGYG000002518_03343																	1
MGYG000002519	Isolate	Enterobacter asburiae_B	MGYG000002519	MGYG000002519_04262													1
MGYG000002519	Isolate	Enterobacter asburiae_B	MGYG000002519	MGYG000002519_04266														1
MGYG000002520	Isolate	Pluralibacter gergoviae	MGYG000002520	MGYG000002520_02445													1
MGYG000002520	Isolate	Pluralibacter gergoviae	MGYG000002520	MGYG000002520_02447		1
MGYG000002520	Isolate	Pluralibacter gergoviae	MGYG000002520	MGYG000002520_02449														1
MGYG000002520	Isolate	Pluralibacter gergoviae	MGYG000002520	MGYG000002520_03584		1
MGYG000002520	Isolate	Pluralibacter gergoviae	MGYG000002520	MGYG000002520_04765																	1
MGYG000002521	Isolate	Phytobacter ursingii	MGYG000002521	MGYG000002521_00992																	1
MGYG000002521	Isolate	Phytobacter ursingii	MGYG000002521	MGYG000002521_03578														1
MGYG000002521	Isolate	Phytobacter ursingii	MGYG000002521	MGYG000002521_03580		1
MGYG000002521	Isolate	Phytobacter ursingii	MGYG000002521	MGYG000002521_03583													1
MGYG000002522	Isolate	Lachnoanaerobaculum umeaense	MGYG000002522	MGYG000002522_00926																	1
MGYG000002522	Isolate	Lachnoanaerobaculum umeaense	MGYG000002522	MGYG000002522_02118		1
MGYG000002524	Isolate	Yersinia bercovieri	MGYG000002524	MGYG000002524_00559													1
MGYG000002524	Isolate	Yersinia bercovieri	MGYG000002524	MGYG000002524_00563														1
MGYG000002525	Isolate	Yersinia intermedia	MGYG000002525	MGYG000002525_03792													1
MGYG000002525	Isolate	Yersinia intermedia	MGYG000002525	MGYG000002525_03796														1
MGYG000002526	Isolate	Aeromonas hydrophila	MGYG000002526	MGYG000002526_01620		1
MGYG000002526	Isolate	Aeromonas hydrophila	MGYG000002526	MGYG000002526_03172			1
MGYG000002529	Isolate	Aeromonas veronii	MGYG000002529	MGYG000002529_02021			1
MGYG000002529	Isolate	Aeromonas veronii	MGYG000002529	MGYG000002529_03701		1
MGYG000002532	Isolate	Enterovibrio hollisae	MGYG000002532	MGYG000002532_00489			1
MGYG000002532	Isolate	Enterovibrio hollisae	MGYG000002532	MGYG000002532_01694		1
MGYG000002532	Isolate	Enterovibrio hollisae	MGYG000002532	MGYG000002532_01696														1
MGYG000002533	Isolate	Vibrio vulnificus	MGYG000002533	MGYG000002533_01947														1
MGYG000002533	Isolate	Vibrio vulnificus	MGYG000002533	MGYG000002533_01949		1
MGYG000002533	Isolate	Vibrio vulnificus	MGYG000002533	MGYG000002533_03751			1
MGYG000002534	Isolate	Citrobacter_A farmeri	MGYG000002534	MGYG000002534_01581													1
MGYG000002534	Isolate	Citrobacter_A farmeri	MGYG000002534	MGYG000002534_01585														1
MGYG000002534	Isolate	Citrobacter_A farmeri	MGYG000002534	MGYG000002534_02358				1
MGYG000002535	Isolate	Citrobacter gillenii	MGYG000002535	MGYG000002535_02176		1
MGYG000002535	Isolate	Citrobacter gillenii	MGYG000002535	MGYG000002535_02199				1
MGYG000002535	Isolate	Citrobacter gillenii	MGYG000002535	MGYG000002535_02909														1
MGYG000002535	Isolate	Citrobacter gillenii	MGYG000002535	MGYG000002535_02913													1
MGYG000002537	Isolate	Kocuria rhizophila	MGYG000002537	MGYG000002537_01868										1
MGYG000002537	Isolate	Kocuria rhizophila	MGYG000002537	MGYG000002537_01869		1
MGYG000002538	Isolate	Klebsiella pneumoniae	MGYG000002538	MGYG000002538_01558												1
MGYG000002538	Isolate	Klebsiella pneumoniae	MGYG000002538	MGYG000002538_01562														1
MGYG000002543	Isolate	Campylobacter_B ureolyticus	MGYG000002543	MGYG000002543_00539			1
MGYG000002543	Isolate	Campylobacter_B ureolyticus	MGYG000002543	MGYG000002543_01341																	1
MGYG000002543	Isolate	Campylobacter_B ureolyticus	MGYG000002543	MGYG000002543_01346		1
MGYG000002543	Isolate	Campylobacter_B ureolyticus	MGYG000002543	MGYG000002543_01347		1
MGYG000002544	Isolate	Eggerthella lenta	MGYG000002544	MGYG000002544_01114										1
MGYG000002544	Isolate	Eggerthella lenta	MGYG000002544	MGYG000002544_01360				1
MGYG000002544	Isolate	Eggerthella lenta	MGYG000002544	MGYG000002544_01479				1
MGYG000002545	Isolate	Faecalibacterium prausnitzii_G	MGYG000002545	MGYG000002545_00994				1
MGYG000002551	MAG	Haemophilus_A paraphrohaemolyticus	MGYG000002551	MGYG000002551_00098									1
MGYG000002551	MAG	Haemophilus_A paraphrohaemolyticus	MGYG000002551	MGYG000002551_00530														1
MGYG000002551	MAG	Haemophilus_A paraphrohaemolyticus	MGYG000002551	MGYG000002551_01161												1
MGYG000002577	MAG	(blank)	MGYG000004837	MGYG000002577_00736									1
MGYG000002577	MAG	(blank)	MGYG000004837	MGYG000002577_01070												1
MGYG000002577	MAG	(blank)	MGYG000004837	MGYG000002577_01231														1
MGYG000002586	MAG	CAG-145 sp002320005	MGYG000002586	MGYG000002586_00608		1
MGYG000002589	MAG	CAG-110 sp900540635	MGYG000002589	MGYG000002589_01030				1
MGYG000002589	MAG	CAG-110 sp900540635	MGYG000002589	MGYG000002589_01040			1
MGYG000002610	MAG	(blank)	MGYG000002610	MGYG000002610_00629				1
MGYG000002618	MAG	Veillonella sp900552445	MGYG000004673	MGYG000002618_01681									1
MGYG000002619	MAG	Faecalibacterium prausnitzii_J	MGYG000002619	MGYG000002619_02149								1
MGYG000002620	MAG	Desulfovibrio desulfuricans	MGYG000002620	MGYG000002620_00558																	1
MGYG000002620	MAG	Desulfovibrio desulfuricans	MGYG000002620	MGYG000002620_00877		1
MGYG000002620	MAG	Desulfovibrio desulfuricans	MGYG000002620	MGYG000002620_01008				1
MGYG000002620	MAG	Desulfovibrio desulfuricans	MGYG000002620	MGYG000002620_01435										1
MGYG000002620	MAG	Desulfovibrio desulfuricans	MGYG000002620	MGYG000002620_01622		1
MGYG000002620	MAG	Desulfovibrio desulfuricans	MGYG000002620	MGYG000002620_02278				1
MGYG000002620	MAG	Desulfovibrio desulfuricans	MGYG000002620	MGYG000002620_02281			1
MGYG000002623	MAG	(blank)	MGYG000002623	MGYG000002623_00972			1
MGYG000002623	MAG	(blank)	MGYG000002623	MGYG000002623_00974			1
MGYG000002623	MAG	(blank)	MGYG000002623	MGYG000002623_00976			1
MGYG000002626	MAG	(blank)	MGYG000002626	MGYG000002626_00550			1
MGYG000002631	MAG	Haemophilus_D sp900756875	MGYG000002631	MGYG000002631_01418									1
MGYG000002631	MAG	Haemophilus_D sp900756875	MGYG000002631	MGYG000002631_01449														1
MGYG000002631	MAG	Haemophilus_D sp900756875	MGYG000002631	MGYG000002631_01452												1
MGYG000002632	MAG	Haemophilus_A parahaemolyticus	MGYG000004687	MGYG000002632_00206												1
MGYG000002632	MAG	Haemophilus_A parahaemolyticus	MGYG000004687	MGYG000002632_01298									1
MGYG000002634	MAG	Haemophilus_D parainfluenzae_K	MGYG000002634	MGYG000002634_00472									1
MGYG000002634	MAG	Haemophilus_D parainfluenzae_K	MGYG000002634	MGYG000002634_00841														1
MGYG000002634	MAG	Haemophilus_D parainfluenzae_K	MGYG000002634	MGYG000002634_00844												1
MGYG000002638	MAG	Lachnoanaerobaculum orale	MGYG000002638	MGYG000002638_00309		1
MGYG000002638	MAG	Lachnoanaerobaculum orale	MGYG000002638	MGYG000002638_01444										1
MGYG000002639	MAG	Haemophilus sp002998595	MGYG000002639	MGYG000002639_00632		1
MGYG000002639	MAG	Haemophilus sp002998595	MGYG000002639	MGYG000002639_00634														1
MGYG000002639	MAG	Haemophilus sp002998595	MGYG000002639	MGYG000002639_00881									1
MGYG000002639	MAG	Haemophilus sp002998595	MGYG000002639	MGYG000002639_01133												1
MGYG000002640	MAG	Veillonella sp900757715	MGYG000002640	MGYG000002640_01346									1
MGYG000002641	MAG	Faecalibacterium sp003449675	MGYG000002641	MGYG000002641_01309								1
MGYG000002642	MAG	(blank)	MGYG000002642	MGYG000002642_01339									1
MGYG000002643	MAG	Turicimonas sp900542195	MGYG000002643	MGYG000002643_00266				1
MGYG000002643	MAG	Turicimonas sp900542195	MGYG000002643	MGYG000002643_00366									1
MGYG000002643	MAG	Turicimonas sp900542195	MGYG000002643	MGYG000002643_00378														1
MGYG000002643	MAG	Turicimonas sp900542195	MGYG000002643	MGYG000002643_00380		1
MGYG000002643	MAG	Turicimonas sp900542195	MGYG000002643	MGYG000002643_01923				1
MGYG000002645	MAG	Veillonella dispar_A	MGYG000002645	MGYG000002645_01087									1
MGYG000002646	MAG	(blank)	MGYG000002646	MGYG000002646_01337									1
MGYG000002651	MAG	Faecalibacterium sp900772565	MGYG000002651	MGYG000002651_01470								1
MGYG000002667	MAG	F23-B02 sp004556755	MGYG000002667	MGYG000002667_00531				1
MGYG000002667	MAG	F23-B02 sp004556755	MGYG000002667	MGYG000002667_01709				1
MGYG000002673	MAG	UBA9475 sp900549885	MGYG000002673	MGYG000002673_00797		1
MGYG000002680	MAG	(blank)	MGYG000002680	MGYG000002680_01652		1
MGYG000002687	MAG	(blank)	MGYG000002687	MGYG000002687_00127										1
MGYG000002687	MAG	(blank)	MGYG000002687	MGYG000002687_00725			1
MGYG000002687	MAG	(blank)	MGYG000002687	MGYG000002687_01766																	1
MGYG000002687	MAG	(blank)	MGYG000002687	MGYG000002687_01885			1
MGYG000002687	MAG	(blank)	MGYG000002687	MGYG000002687_02283				1
MGYG000002693	MAG	Anaerobutyricum sp002161065	MGYG000002693	MGYG000002693_01820		1
MGYG000002696	MAG	(blank)	MGYG000002696	MGYG000002696_01325									1
MGYG000002696	MAG	(blank)	MGYG000002696	MGYG000002696_01326		1
MGYG000002703	MAG	(blank)	MGYG000002703	MGYG000002703_01046												1
MGYG000002703	MAG	(blank)	MGYG000002703	MGYG000002703_01047		1
MGYG000002703	MAG	(blank)	MGYG000002703	MGYG000002703_01910									1
MGYG000002704	MAG	(blank)	MGYG000002704	MGYG000002704_01410		1
MGYG000002706	MAG	(blank)	MGYG000002706	MGYG000002706_01338										1
MGYG000002706	MAG	(blank)	MGYG000002706	MGYG000002706_01339		1
MGYG000002707	MAG	Flavonifractor sp900549795	MGYG000002707	MGYG000002707_01172		1
MGYG000002712	MAG	(blank)	MGYG000002712	MGYG000002712_01984				1
MGYG000002726	MAG	(blank)	MGYG000002726	MGYG000002726_00295				1
MGYG000002726	MAG	(blank)	MGYG000002726	MGYG000002726_00338		1
MGYG000002727	MAG	(blank)	MGYG000002727	MGYG000002727_02170		1
MGYG000002743	MAG	(blank)	MGYG000002743	MGYG000002743_01178		1
MGYG000002750	MAG	(blank)	MGYG000002750	MGYG000002750_01403		1
MGYG000002754	MAG	(blank)	MGYG000002754	MGYG000002754_01025		1
MGYG000002755	MAG	Collinsella sp900541145	MGYG000002755	MGYG000002755_01234		1
MGYG000002800	MAG	Megasphaera sp900540735	MGYG000002800	MGYG000002800_01882		1
MGYG000002809	MAG	(blank)	MGYG000002809	MGYG000002809_00683				1
MGYG000002813	MAG	Campylobacter_D sp900539255	MGYG000002813	MGYG000002813_00444		1
MGYG000002813	MAG	Campylobacter_D sp900539255	MGYG000002813	MGYG000002813_01444									1
MGYG000002816	MAG	Citrobacter braakii	MGYG000002816	MGYG000002816_00368				1
MGYG000002816	MAG	Citrobacter braakii	MGYG000002816	MGYG000002816_04108													1
MGYG000002816	MAG	Citrobacter braakii	MGYG000002816	MGYG000002816_04112														1
MGYG000002818	MAG	Tissierella sp002266425	MGYG000002818	MGYG000002818_03366		1
MGYG000002819	MAG	Veillonella tobetsuensis	MGYG000002819	MGYG000002819_01280									1
MGYG000002823	MAG	Enterobacter bugandensis	MGYG000002823	MGYG000002823_02552														1
MGYG000002823	MAG	Enterobacter bugandensis	MGYG000002823	MGYG000002823_02556													1
MGYG000002825	MAG	Klebsiella_A indica	MGYG000002825	MGYG000002825_00934														1
MGYG000002825	MAG	Klebsiella_A indica	MGYG000002825	MGYG000002825_00938												1
MGYG000002825	MAG	Klebsiella_A indica	MGYG000002825	MGYG000002825_04162																	1
MGYG000002827	MAG	Phyllobacterium sp900539805	MGYG000002827	MGYG000002827_03266									1
MGYG000002827	MAG	Phyllobacterium sp900539805	MGYG000002827	MGYG000002827_04076		1
MGYG000002827	MAG	Phyllobacterium sp900539805	MGYG000002827	MGYG000002827_04078														1
MGYG000002828	MAG	(blank)	MGYG000002828	MGYG000002828_01792		1
MGYG000002829	MAG	Enterocloster sp900551225	MGYG000002829	MGYG000002829_03378		1
MGYG000002829	MAG	Enterocloster sp900551225	MGYG000002829	MGYG000002829_04872		1
MGYG000002830	MAG	Veillonella sp900552715	MGYG000002830	MGYG000002830_01147									1
MGYG000002831	MAG	CAG-349 sp003539515	MGYG000002831	MGYG000002831_01348			1
MGYG000002831	MAG	CAG-349 sp003539515	MGYG000002831	MGYG000002831_01350				1
MGYG000002836	MAG	Anaerocolumna aminovalerica	MGYG000002836	MGYG000002836_02675				1
MGYG000002836	MAG	Anaerocolumna aminovalerica	MGYG000002836	MGYG000002836_03601		1
MGYG000002841	MAG	UBA5446 sp900544765	MGYG000002841	MGYG000002841_01997									1
MGYG000002846	MAG	Desulfovibrio sp900540515	MGYG000002846	MGYG000002846_00583																	1
MGYG000002846	MAG	Desulfovibrio sp900540515	MGYG000002846	MGYG000002846_01744			1
MGYG000002846	MAG	Desulfovibrio sp900540515	MGYG000002846	MGYG000002846_02338							1
MGYG000002847	MAG	Collinsella sp900554325	MGYG000002847	MGYG000002847_00113		1
MGYG000002862	MAG	Faecalimonas sp900555395	MGYG000004842	MGYG000002862_01174		1
MGYG000002885	MAG	Pseudomonas_E juntendi	MGYG000002885	MGYG000002885_00498												1
MGYG000002885	MAG	Pseudomonas_E juntendi	MGYG000002885	MGYG000002885_01029									1
MGYG000002885	MAG	Pseudomonas_E juntendi	MGYG000002885	MGYG000002885_01396		1
MGYG000002885	MAG	Pseudomonas_E juntendi	MGYG000002885	MGYG000002885_02632		1
MGYG000002885	MAG	Pseudomonas_E juntendi	MGYG000002885	MGYG000002885_02634														1
MGYG000002886	MAG	Stenotrophomonas maltophilia	MGYG000002886	MGYG000002886_00017		1
MGYG000002889	MAG	Pantoea sp002920175	MGYG000002889	MGYG000002889_03892													1
MGYG000002889	MAG	Pantoea sp002920175	MGYG000002889	MGYG000002889_03894		1
MGYG000002889	MAG	Pantoea sp002920175	MGYG000002889	MGYG000002889_03896														1
MGYG000002893	MAG	Haemophilus_D parainfluenzae_N	MGYG000002893	MGYG000002893_01530												1
MGYG000002893	MAG	Haemophilus_D parainfluenzae_N	MGYG000002893	MGYG000002893_01770									1
MGYG000002893	MAG	Haemophilus_D parainfluenzae_N	MGYG000002893	MGYG000002893_01803														1
MGYG000002894	MAG	Winkia sp002849225	MGYG000002894	MGYG000002894_01682		1
MGYG000002898	MAG	Haemophilus_D pittmaniae	MGYG000002898	MGYG000002898_00682									1
MGYG000002898	MAG	Haemophilus_D pittmaniae	MGYG000002898	MGYG000002898_01578		1
MGYG000002898	MAG	Haemophilus_D pittmaniae	MGYG000002898	MGYG000002898_01580														1
MGYG000002901	MAG	(blank)	MGYG000002901	MGYG000002901_00549		1
MGYG000002901	MAG	(blank)	MGYG000002901	MGYG000002901_00818									1
MGYG000002904	MAG	Phytobacter diazotrophicus	MGYG000002904	MGYG000002904_02098																	1
MGYG000002904	MAG	Phytobacter diazotrophicus	MGYG000002904	MGYG000002904_02437														1
MGYG000002904	MAG	Phytobacter diazotrophicus	MGYG000002904	MGYG000002904_02439		1
MGYG000002904	MAG	Phytobacter diazotrophicus	MGYG000002904	MGYG000002904_02442													1
MGYG000002910	MAG	Slackia exigua	MGYG000002910	MGYG000002910_00965																	1
MGYG000002915	MAG	Collinsella sp900548075	MGYG000002915	MGYG000002915_00514		1
MGYG000002917	MAG	Collinsella sp900544725	MGYG000002917	MGYG000002917_01264		1
MGYG000002924	MAG	UMGS124 sp900539345	MGYG000002924	MGYG000002924_00534										1
MGYG000002924	MAG	UMGS124 sp900539345	MGYG000002924	MGYG000002924_01610										1
MGYG000002924	MAG	UMGS124 sp900539345	MGYG000002924	MGYG000002924_02240		1
MGYG000002932	MAG	Collinsella sp900541055	MGYG000002932	MGYG000002932_01473		1
MGYG000002938	MAG	Clostridium_B sp902809985	MGYG000002938	MGYG000002938_00124									1
MGYG000002941	MAG	Actinomyces graevenitzii	MGYG000002941	MGYG000002941_00489									1
MGYG000002943	MAG	Actinomyces oris	MGYG000002943	MGYG000002943_01691									1
MGYG000002943	MAG	Actinomyces oris	MGYG000002943	MGYG000002943_01940		1
MGYG000002943	MAG	Actinomyces oris	MGYG000002943	MGYG000002943_01941											1
MGYG000002946	MAG	Enterocloster sp900555905	MGYG000002946	MGYG000002946_01603										1
MGYG000002949	MAG	UMGS1251 sp900549995	MGYG000002949	MGYG000002949_02835		1
MGYG000002953	MAG	UMGS1202 sp900549565	MGYG000002953	MGYG000002953_00222				1
MGYG000002953	MAG	UMGS1202 sp900549565	MGYG000002953	MGYG000002953_00639			1
MGYG000002953	MAG	UMGS1202 sp900549565	MGYG000002953	MGYG000002953_01493		1
MGYG000002953	MAG	UMGS1202 sp900549565	MGYG000002953	MGYG000002953_01503				1
MGYG000002954	MAG	UBA1191 sp900543485	MGYG000002954	MGYG000002954_00575			1
MGYG000002954	MAG	UBA1191 sp900543485	MGYG000002954	MGYG000002954_00579				1
MGYG000002954	MAG	UBA1191 sp900543485	MGYG000002954	MGYG000002954_01056		1
MGYG000002954	MAG	UBA1191 sp900543485	MGYG000002954	MGYG000002954_01475		1
MGYG000002954	MAG	UBA1191 sp900543485	MGYG000002954	MGYG000002954_02244									1
MGYG000002955	MAG	Desulfovibrio sp900319575	MGYG000002955	MGYG000002955_00177																						1
MGYG000002955	MAG	Desulfovibrio sp900319575	MGYG000002955	MGYG000002955_00178																						1
MGYG000002955	MAG	Desulfovibrio sp900319575	MGYG000002955	MGYG000002955_01158																	1
MGYG000002957	MAG	Ellagibacter sp900554945	MGYG000002957	MGYG000002957_00639				1
MGYG000002957	MAG	Ellagibacter sp900554945	MGYG000002957	MGYG000002957_01155										1
MGYG000002957	MAG	Ellagibacter sp900554945	MGYG000002957	MGYG000002957_01432										1
MGYG000002962	MAG	Clostridium sp900543325	MGYG000002962	MGYG000002962_01786										1
MGYG000002963	MAG	Anaerosporobacter mobilis	MGYG000002963	MGYG000002963_00818		1
MGYG000002964	MAG	Oscillibacter ruminantium	MGYG000002964	MGYG000002964_01571		1
MGYG000002964	MAG	Oscillibacter ruminantium	MGYG000002964	MGYG000002964_01748		1
MGYG000002966	MAG	Blautia_A sp900551075	MGYG000002966	MGYG000002966_01377		1
MGYG000002966	MAG	Blautia_A sp900551075	MGYG000002966	MGYG000002966_01378									1
MGYG000002974	MAG	Frisingicoccus caecimuris	MGYG000002974	MGYG000002974_01261			1
MGYG000002974	MAG	Frisingicoccus caecimuris	MGYG000002974	MGYG000002974_01267				1
MGYG000002988	MAG	Pauljensenia sp900556405	MGYG000002988	MGYG000002988_00278											1
MGYG000002988	MAG	Pauljensenia sp900556405	MGYG000002988	MGYG000002988_00279		1
MGYG000002989	MAG	Marvinbryantia sp900544685	MGYG000002989	MGYG000002989_00267		1
MGYG000002995	MAG	Enterocloster sp900555045	MGYG000002995	MGYG000002995_03271		1
MGYG000002996	MAG	Desulfovibrio sp900546145	MGYG000002996	MGYG000002996_01235																						1
MGYG000002996	MAG	Desulfovibrio sp900546145	MGYG000002996	MGYG000002996_01367																	1
MGYG000002996	MAG	Desulfovibrio sp900546145	MGYG000002996	MGYG000002996_01368																	1
MGYG000003009	MAG	Oribacterium sinus	MGYG000003009	MGYG000003009_00685										1
MGYG000003012	MAG	Blautia_A sp900540785	MGYG000003012	MGYG000003012_00765									1
MGYG000003013	MAG	Oribacterium sinus	MGYG000003013	MGYG000003013_01537										1
MGYG000003014	MAG	Actinomyces graevenitzii	MGYG000003014	MGYG000003014_00763									1
MGYG000003015	MAG	(blank)	MGYG000003015	MGYG000003015_00278									1
MGYG000003015	MAG	(blank)	MGYG000003015	MGYG000003015_01324												1
MGYG000003015	MAG	(blank)	MGYG000003015	MGYG000003015_01422														1
MGYG000003016	MAG	Salinicola tamaricis	MGYG000003016	MGYG000003016_03287		1
MGYG000003017	MAG	Duodenibacillus sp900538905	MGYG000003017	MGYG000003017_00656				1
MGYG000003017	MAG	Duodenibacillus sp900538905	MGYG000003017	MGYG000003017_00751														1
MGYG000003017	MAG	Duodenibacillus sp900538905	MGYG000003017	MGYG000003017_00754												1
MGYG000003017	MAG	Duodenibacillus sp900538905	MGYG000003017	MGYG000003017_00868										1
MGYG000003022	MAG	Parasutterella sp000980495	MGYG000003022	MGYG000003022_00022				1
MGYG000003022	MAG	Parasutterella sp000980495	MGYG000003022	MGYG000003022_01192														1
MGYG000003022	MAG	Parasutterella sp000980495	MGYG000003022	MGYG000003022_01209				1
MGYG000003023	MAG	Parasutterella sp900554375	MGYG000003023	MGYG000003023_00112				1
MGYG000003023	MAG	Parasutterella sp900554375	MGYG000003023	MGYG000003023_00416									1
MGYG000003023	MAG	Parasutterella sp900554375	MGYG000003023	MGYG000003023_00420				1
MGYG000003046	MAG	Collinsella sp900754525	MGYG000003046	MGYG000003046_01234		1
MGYG000003050	MAG	(blank)	MGYG000003050	MGYG000003050_00891		1
MGYG000003052	MAG	Collinsella sp900541145	MGYG000003052	MGYG000003052_00317		1
MGYG000003060	MAG	(blank)	MGYG000003060	MGYG000003060_00772														1
MGYG000003064	MAG	Bacteroides graminisolvens	MGYG000003064	MGYG000003064_02367		1
MGYG000003072	MAG	Paenibacillus amylolyticus	MGYG000003072	MGYG000003072_01575		1
MGYG000003092	MAG	An23 sp900545755	MGYG000004902	MGYG000003092_00588																	1
MGYG000003092	MAG	An23 sp900545755	MGYG000004902	MGYG000003092_01740				1
MGYG000003092	MAG	An23 sp900545755	MGYG000004902	MGYG000003092_01776			1
MGYG000003092	MAG	An23 sp900545755	MGYG000004902	MGYG000003092_01778			1
MGYG000003092	MAG	An23 sp900545755	MGYG000004902	MGYG000003092_01809		1
MGYG000003107	MAG	Collinsella sp900541245	MGYG000003107	MGYG000003107_01110		1
MGYG000003113	MAG	Pauljensenia sp001838165	MGYG000003113	MGYG000003113_00329									1
MGYG000003115	MAG	Franconibacter helveticus	MGYG000003115	MGYG000003115_00941													1
MGYG000003115	MAG	Franconibacter helveticus	MGYG000003115	MGYG000003115_00943		1
MGYG000003115	MAG	Franconibacter helveticus	MGYG000003115	MGYG000003115_00945														1
MGYG000003115	MAG	Franconibacter helveticus	MGYG000003115	MGYG000003115_02701		1
MGYG000003118	MAG	Haemophilus_D parainfluenzae_J	MGYG000003118	MGYG000003118_00925									1
MGYG000003118	MAG	Haemophilus_D parainfluenzae_J	MGYG000003118	MGYG000003118_01393														1
MGYG000003118	MAG	Haemophilus_D parainfluenzae_J	MGYG000003118	MGYG000003118_01396												1
MGYG000003123	MAG	Chimaeribacter coloradensis	MGYG000003123	MGYG000003123_00728														1
MGYG000003123	MAG	Chimaeribacter coloradensis	MGYG000003123	MGYG000003123_00730		1
MGYG000003123	MAG	Chimaeribacter coloradensis	MGYG000003123	MGYG000003123_02521																	1
MGYG000003124	MAG	Rothia mucilaginosa_A	MGYG000003124	MGYG000003124_00041										1
MGYG000003126	MAG	Haemophilus_D parainfluenzae	MGYG000003126	MGYG000003126_00671									1
MGYG000003126	MAG	Haemophilus_D parainfluenzae	MGYG000003126	MGYG000003126_01353														1
MGYG000003126	MAG	Haemophilus_D parainfluenzae	MGYG000003126	MGYG000003126_01356												1
MGYG000003127	MAG	Pantoea eucalypti	MGYG000003127	MGYG000003127_01872		1
MGYG000003127	MAG	Pantoea eucalypti	MGYG000003127	MGYG000003127_01874													1
MGYG000003131	MAG	UMGS1260 sp900550105	MGYG000003131	MGYG000003131_00146		1
MGYG000003131	MAG	UMGS1260 sp900550105	MGYG000003131	MGYG000003131_00708		1
MGYG000003131	MAG	UMGS1260 sp900550105	MGYG000003131	MGYG000003131_00711									1
MGYG000003133	MAG	Niallia sp900199695	MGYG000003133	MGYG000003133_01445		1
MGYG000003137	MAG	Bradyrhizobium sp000015165	MGYG000003137	MGYG000003137_00370		1
MGYG000003137	MAG	Bradyrhizobium sp000015165	MGYG000003137	MGYG000003137_01312									1
MGYG000003137	MAG	Bradyrhizobium sp000015165	MGYG000003137	MGYG000003137_03842										1
MGYG000003144	MAG	Aeromonas rivipollensis	MGYG000003144	MGYG000003144_01433		1
MGYG000003151	MAG	Blautia_A sp900548245	MGYG000004733	MGYG000003151_01842									1
MGYG000003166	MAG	Faecalibacterium sp900539885	MGYG000003166	MGYG000003166_02046				1
MGYG000003170	MAG	Sutterella sp900764215	MGYG000003170	MGYG000003170_00400														1
MGYG000003170	MAG	Sutterella sp900764215	MGYG000003170	MGYG000003170_00401															1
MGYG000003170	MAG	Sutterella sp900764215	MGYG000003170	MGYG000003170_01446									1
MGYG000003170	MAG	Sutterella sp900764215	MGYG000003170	MGYG000003170_01481				1
MGYG000003184	MAG	Mixta calida	MGYG000003184	MGYG000003184_01564													1
MGYG000003184	MAG	Mixta calida	MGYG000003184	MGYG000003184_01568														1
MGYG000003187	MAG	Leclercia adecarboxylata_C	MGYG000003187	MGYG000003187_02561														1
MGYG000003187	MAG	Leclercia adecarboxylata_C	MGYG000003187	MGYG000003187_02565												1
MGYG000003187	MAG	Leclercia adecarboxylata_C	MGYG000003187	MGYG000003187_03733		1
MGYG000003188	MAG	Veillonella dispar	MGYG000003188	MGYG000003188_01610									1
MGYG000003189	MAG	Haemophilus_D parainfluenzae_M	MGYG000003189	MGYG000003189_00746									1
MGYG000003189	MAG	Haemophilus_D parainfluenzae_M	MGYG000003189	MGYG000003189_01498												1
MGYG000003189	MAG	Haemophilus_D parainfluenzae_M	MGYG000003189	MGYG000003189_01501														1
MGYG000003189	MAG	Haemophilus_D parainfluenzae_M	MGYG000003189	MGYG000003189_01736												1
MGYG000003189	MAG	Haemophilus_D parainfluenzae_M	MGYG000003189	MGYG000003189_01737												1
MGYG000003190	MAG	Veillonella rogosae	MGYG000003190	MGYG000003190_01790									1
MGYG000003196	MAG	Corynebacterium sp900539985	MGYG000003196	MGYG000003196_01997		1
MGYG000003208	MAG	Pseudomonas_E extremaustralis	MGYG000003208	MGYG000003208_01848		1
MGYG000003208	MAG	Pseudomonas_E extremaustralis	MGYG000003208	MGYG000003208_03068									1
MGYG000003208	MAG	Pseudomonas_E extremaustralis	MGYG000003208	MGYG000003208_03181									1
MGYG000003208	MAG	Pseudomonas_E extremaustralis	MGYG000003208	MGYG000003208_04544														1
MGYG000003208	MAG	Pseudomonas_E extremaustralis	MGYG000003208	MGYG000003208_04546		1
MGYG000003208	MAG	Pseudomonas_E extremaustralis	MGYG000003208	MGYG000003208_04820												1
MGYG000003210	MAG	BX12 sp014333425	MGYG000003210	MGYG000003210_00214				1
MGYG000003210	MAG	BX12 sp014333425	MGYG000003210	MGYG000003210_00822				1
MGYG000003210	MAG	BX12 sp014333425	MGYG000003210	MGYG000003210_00844									1
MGYG000003210	MAG	BX12 sp014333425	MGYG000003210	MGYG000003210_01750				1
MGYG000003218	MAG	HGM13862 sp900760825	MGYG000003218	MGYG000003218_00214									1
MGYG000003218	MAG	HGM13862 sp900760825	MGYG000003218	MGYG000003218_00383		1
MGYG000003218	MAG	HGM13862 sp900760825	MGYG000003218	MGYG000003218_00836			1
MGYG000003218	MAG	HGM13862 sp900760825	MGYG000003218	MGYG000003218_01316				1
MGYG000003232	MAG	Pseudoflavonifractor sp014287675	MGYG000004726	MGYG000003232_02944		1
MGYG000003245	MAG	Mediterraneibacter sp900761655	MGYG000003245	MGYG000003245_00253		1
MGYG000003269	MAG	CAG-110 sp900762245	MGYG000003269	MGYG000003269_00483			1
MGYG000003269	MAG	CAG-110 sp900762245	MGYG000003269	MGYG000003269_00500				1
MGYG000003269	MAG	CAG-110 sp900762245	MGYG000003269	MGYG000003269_00504				1
MGYG000003288	MAG	Duodenibacillus sp900544255	MGYG000003288	MGYG000003288_01325										1
MGYG000003288	MAG	Duodenibacillus sp900544255	MGYG000003288	MGYG000003288_01726												1
MGYG000003289	MAG	(blank)	MGYG000003289	MGYG000003289_00363																1
MGYG000003291	MAG	Faecalibacterium prausnitzii_M	MGYG000003291	MGYG000003291_01024								1
MGYG000003297	MAG	(blank)	MGYG000003297	MGYG000003297_00732				1
MGYG000003303	MAG	Senegalimassilia sp900550055	MGYG000003303	MGYG000003303_00454				1
MGYG000003307	MAG	UBA1227 sp900545655	MGYG000003307	MGYG000003307_00146				1
MGYG000003307	MAG	UBA1227 sp900545655	MGYG000003307	MGYG000003307_00379				1
MGYG000003307	MAG	UBA1227 sp900545655	MGYG000003307	MGYG000003307_01026				1
MGYG000003307	MAG	UBA1227 sp900545655	MGYG000003307	MGYG000003307_01047			1
MGYG000003307	MAG	UBA1227 sp900545655	MGYG000003307	MGYG000003307_01115				1
MGYG000003311	MAG	Angelakisella sp004557855	MGYG000003311	MGYG000003311_01440			1
MGYG000003318	MAG	Duodenibacillus massiliensis	MGYG000003318	MGYG000003318_00801												1
MGYG000003323	MAG	(blank)	MGYG000003323	MGYG000003323_00542		1
MGYG000003330	MAG	Campylobacter_A concisus_Q	MGYG000003330	MGYG000003330_00639										1
MGYG000003330	MAG	Campylobacter_A concisus_Q	MGYG000003330	MGYG000003330_00640		1
MGYG000003330	MAG	Campylobacter_A concisus_Q	MGYG000003330	MGYG000003330_01587																	1
MGYG000003330	MAG	Campylobacter_A concisus_Q	MGYG000003330	MGYG000003330_01711			1
MGYG000003333	MAG	Fusobacterium_A sp900764925	MGYG000004828	MGYG000003333_02023		1
MGYG000003343	MAG	Veillonella_A sp900765165	MGYG000003343	MGYG000003343_01275		1
MGYG000003343	MAG	Veillonella_A sp900765165	MGYG000003343	MGYG000003343_01696									1
MGYG000003352	MAG	Parasutterella sp900766055	MGYG000003352	MGYG000003352_01702				1
MGYG000003352	MAG	Parasutterella sp900766055	MGYG000003352	MGYG000003352_02078									1
MGYG000003352	MAG	Parasutterella sp900766055	MGYG000003352	MGYG000003352_02086				1
MGYG000003354	MAG	Schaedlerella sp900765975	MGYG000004799	MGYG000003354_01577		1
MGYG000003358	MAG	Kluyvera ascorbata	MGYG000003358	MGYG000003358_00786												1
MGYG000003358	MAG	Kluyvera ascorbata	MGYG000003358	MGYG000003358_00790														1
MGYG000003358	MAG	Kluyvera ascorbata	MGYG000003358	MGYG000003358_03222		1
MGYG000003358	MAG	Kluyvera ascorbata	MGYG000003358	MGYG000003358_04444																	1
MGYG000003359	MAG	Paenibacillus_A sp900766135	MGYG000003359	MGYG000003359_02637		1
MGYG000003359	MAG	Paenibacillus_A sp900766135	MGYG000003359	MGYG000003359_04282			1
MGYG000003360	MAG	Enterobacter_D kobei_A	MGYG000003360	MGYG000003360_01744														1
MGYG000003360	MAG	Enterobacter_D kobei_A	MGYG000003360	MGYG000003360_01746		1
MGYG000003360	MAG	Enterobacter_D kobei_A	MGYG000003360	MGYG000003360_01748													1
MGYG000003361	MAG	Collinsella sp900556495	MGYG000003361	MGYG000003361_00835		1
MGYG000003361	MAG	Collinsella sp900556495	MGYG000003361	MGYG000003361_01302				1
MGYG000003361	MAG	Collinsella sp900556495	MGYG000003361	MGYG000003361_01451										1
MGYG000003365	MAG	Pseudescherichia sp002298805	MGYG000003365	MGYG000003365_00889													1
MGYG000003365	MAG	Pseudescherichia sp002298805	MGYG000003365	MGYG000003365_00891		1
MGYG000003365	MAG	Pseudescherichia sp002298805	MGYG000003365	MGYG000003365_00893														1
MGYG000003369	MAG	Anaerococcus sp900258475	MGYG000003369	MGYG000003369_01419		1
MGYG000003372	MAG	Citrobacter werkmanii	MGYG000003372	MGYG000003372_00715				1
MGYG000003372	MAG	Citrobacter werkmanii	MGYG000003372	MGYG000003372_01684														1
MGYG000003372	MAG	Citrobacter werkmanii	MGYG000003372	MGYG000003372_01688													1
MGYG000003377	MAG	Phytobacter sp002377245	MGYG000003377	MGYG000003377_02587													1
MGYG000003377	MAG	Phytobacter sp002377245	MGYG000003377	MGYG000003377_02589		1
MGYG000003377	MAG	Phytobacter sp002377245	MGYG000003377	MGYG000003377_02591														1
MGYG000003378	MAG	Chimaeribacter arupi	MGYG000003378	MGYG000003378_00986														1
MGYG000003378	MAG	Chimaeribacter arupi	MGYG000003378	MGYG000003378_00988		1
MGYG000003378	MAG	Chimaeribacter arupi	MGYG000003378	MGYG000003378_00990												1
MGYG000003379	MAG	Pantoea anthophila	MGYG000003379	MGYG000003379_00064		1
MGYG000003379	MAG	Pantoea anthophila	MGYG000003379	MGYG000003379_00878													1
MGYG000003379	MAG	Pantoea anthophila	MGYG000003379	MGYG000003379_00880		1
MGYG000003379	MAG	Pantoea anthophila	MGYG000003379	MGYG000003379_00882														1
MGYG000003381	MAG	Lachnoanaerobaculum sp000296385	MGYG000003381	MGYG000003381_01213																	1
MGYG000003381	MAG	Lachnoanaerobaculum sp000296385	MGYG000003381	MGYG000003381_01717		1
MGYG000003382	MAG	Pantoea agglomerans	MGYG000003382	MGYG000003382_03432														1
MGYG000003382	MAG	Pantoea agglomerans	MGYG000003382	MGYG000003382_03434		1
MGYG000003382	MAG	Pantoea agglomerans	MGYG000003382	MGYG000003382_03436													1
MGYG000003386	MAG	Pantoea brenneri	MGYG000003386	MGYG000003386_01214														1
MGYG000003386	MAG	Pantoea brenneri	MGYG000003386	MGYG000003386_01216		1
MGYG000003386	MAG	Pantoea brenneri	MGYG000003386	MGYG000003386_01432		1
MGYG000003386	MAG	Pantoea brenneri	MGYG000003386	MGYG000003386_02929		1
MGYG000003387	MAG	Pseudomonas_R sp900766265	MGYG000003387	MGYG000003387_01579													1
MGYG000003387	MAG	Pseudomonas_R sp900766265	MGYG000003387	MGYG000003387_01580		1
MGYG000003387	MAG	Pseudomonas_R sp900766265	MGYG000003387	MGYG000003387_01582														1
MGYG000003390	MAG	Pseudescherichia vulneris	MGYG000003390	MGYG000003390_00427													1
MGYG000003390	MAG	Pseudescherichia vulneris	MGYG000003390	MGYG000003390_00429		1
MGYG000003390	MAG	Pseudescherichia vulneris	MGYG000003390	MGYG000003390_00431														1
MGYG000003393	MAG	Pantoea ananatis	MGYG000003393	MGYG000003393_00254		1
MGYG000003393	MAG	Pantoea ananatis	MGYG000003393	MGYG000003393_02836												1
MGYG000003393	MAG	Pantoea ananatis	MGYG000003393	MGYG000003393_02838		1
MGYG000003393	MAG	Pantoea ananatis	MGYG000003393	MGYG000003393_02840														1
MGYG000003393	MAG	Pantoea ananatis	MGYG000003393	MGYG000003393_04056		1
MGYG000003394	MAG	Haemophilus influenzae	MGYG000003394	MGYG000003394_00987												1
MGYG000003394	MAG	Haemophilus influenzae	MGYG000003394	MGYG000003394_00988		1
MGYG000003394	MAG	Haemophilus influenzae	MGYG000003394	MGYG000003394_00990														1
MGYG000003394	MAG	Haemophilus influenzae	MGYG000003394	MGYG000003394_01811									1
MGYG000003395	MAG	Superficieibacter sp900766525	MGYG000003395	MGYG000003395_04244													1
MGYG000003395	MAG	Superficieibacter sp900766525	MGYG000003395	MGYG000003395_04246		1
MGYG000003395	MAG	Superficieibacter sp900766525	MGYG000003395	MGYG000003395_04248														1
MGYG000003399	MAG	Serratia ureilytica	MGYG000003399	MGYG000003399_00446													1
MGYG000003399	MAG	Serratia ureilytica	MGYG000003399	MGYG000003399_00455														1
MGYG000003400	MAG	Stenotrophomonas sp003028475	MGYG000003400	MGYG000003400_02845		1
MGYG000003401	MAG	Staphylococcus capitis	MGYG000003401	MGYG000003401_01431		1
MGYG000003402	MAG	Paenibacillus lactis	MGYG000003402	MGYG000003402_04219		1
MGYG000003416	MAG	(blank)	MGYG000003416	MGYG000003416_00646			1
MGYG000003416	MAG	(blank)	MGYG000003416	MGYG000003416_01298		1
MGYG000003416	MAG	(blank)	MGYG000003416	MGYG000003416_01626				1
MGYG000003427	MAG	HGM12587 sp900766915	MGYG000003427	MGYG000003427_03178		1
MGYG000003432	MAG	UBA6857 sp900767015	MGYG000003432	MGYG000003432_00456			1
MGYG000003432	MAG	UBA6857 sp900767015	MGYG000003432	MGYG000003432_00459				1
MGYG000003435	MAG	(blank)	MGYG000003435	MGYG000003435_01070				1
MGYG000003436	MAG	HGM20899 sp900767005	MGYG000003436	MGYG000003436_01912		1
MGYG000003440	MAG	Anaerobiospirillum succiniciproducens	MGYG000003440	MGYG000003440_00205		1
MGYG000003441	MAG	(blank)	MGYG000003441	MGYG000003441_01183												1
MGYG000003451	MAG	(blank)	MGYG000003451	MGYG000003451_01695														1
MGYG000003451	MAG	(blank)	MGYG000003451	MGYG000003451_01697		1
MGYG000003457	MAG	UBA9732 sp001940825	MGYG000003457	MGYG000003457_00746				1
MGYG000003473	MAG	UBA6857 sp900768075	MGYG000003473	MGYG000003473_00151			1
MGYG000003473	MAG	UBA6857 sp900768075	MGYG000003473	MGYG000003473_01108				1
MGYG000003490	MAG	(blank)	MGYG000003490	MGYG000003490_02211		1
MGYG000003510	MAG	(blank)	MGYG000003510	MGYG000003510_01462				1
MGYG000003510	MAG	(blank)	MGYG000003510	MGYG000003510_01620			1
MGYG000003516	MAG	Methanobrevibacter_A sp900769095	MGYG000003516	MGYG000003516_00804										1
MGYG000003516	MAG	Methanobrevibacter_A sp900769095	MGYG000003516	MGYG000003516_01094									1
MGYG000003550	MAG	Clostridium sp900769625	MGYG000003550	MGYG000003550_01149		1
MGYG000003567	MAG	Spiro-01 sp900769955	MGYG000003567	MGYG000003567_00058				1
MGYG000003586	MAG	(blank)	MGYG000003586	MGYG000003586_00614		1
MGYG000003586	MAG	(blank)	MGYG000003586	MGYG000003586_00617									1
MGYG000003589	MAG	Dysosmobacter sp900770295	MGYG000003589	MGYG000003589_02505		1
MGYG000003593	MAG	Enterocloster sp900770345	MGYG000003593	MGYG000003593_02684		1
MGYG000003594	MAG	RUG12045 sp900770325	MGYG000003594	MGYG000003594_01878		1
MGYG000003595	MAG	HGM11525 sp900770405	MGYG000003595	MGYG000003595_01444			1
MGYG000003602	MAG	(blank)	MGYG000003602	MGYG000003602_00026	1	1
MGYG000003602	MAG	(blank)	MGYG000003602	MGYG000003602_00027									1
MGYG000003602	MAG	(blank)	MGYG000003602	MGYG000003602_00040	1	1
MGYG000003613	MAG	SFDP01 sp004558185	MGYG000003613	MGYG000003613_00918		1
MGYG000003615	MAG	CAG-791 sp900315055	MGYG000003615	MGYG000003615_00514		1
MGYG000003617	MAG	Helicobacter_D sp900770765	MGYG000003617	MGYG000003617_01648													1
MGYG000003617	MAG	Helicobacter_D sp900770765	MGYG000003617	MGYG000003617_01649		1
MGYG000003619	MAG	SFDP01 sp900770785	MGYG000003619	MGYG000003619_00581		1
MGYG000003620	MAG	Bulleidia massiliensis_B	MGYG000003620	MGYG000003620_02161		1
MGYG000003623	MAG	(blank)	MGYG000003623	MGYG000003623_00343		1
MGYG000003623	MAG	(blank)	MGYG000003623	MGYG000003623_01231				1
MGYG000003624	MAG	Olsenella_B sp900770865	MGYG000003624	MGYG000003624_00286		1
MGYG000003628	MAG	RUG420 sp900771085	MGYG000003628	MGYG000003628_00268				1
MGYG000003628	MAG	RUG420 sp900771085	MGYG000003628	MGYG000003628_01117				1
MGYG000003640	MAG	Butyrivibrio_A sp900771195	MGYG000003640	MGYG000003640_00411		1
MGYG000003668	MAG	UBA1777 sp900549485	MGYG000003668	MGYG000003668_00958				1
MGYG000003668	MAG	UBA1777 sp900549485	MGYG000003668	MGYG000003668_00968			1
MGYG000003668	MAG	UBA1777 sp900549485	MGYG000003668	MGYG000003668_02300		1
MGYG000003673	MAG	Gemmiger variabilis_B	MGYG000004866	MGYG000003673_01743							1
MGYG000003676	MAG	Fusicatenibacter sp900772675	MGYG000003676	MGYG000003676_00514		1
MGYG000003687	Isolate	Paenibacillus polymyxa	MGYG000003687	MGYG000003687_03908		1
MGYG000003687	Isolate	Paenibacillus polymyxa	MGYG000003687	MGYG000003687_05723		1
MGYG000003705	MAG	Garciella sp900555725	MGYG000003705	MGYG000003705_00064		1
MGYG000003705	MAG	Garciella sp900555725	MGYG000003705	MGYG000003705_01520			1
MGYG000003705	MAG	Garciella sp900555725	MGYG000003705	MGYG000003705_01869				1
MGYG000003708	MAG	Sedimentibacter sp003457065	MGYG000003708	MGYG000003708_01303		1
MGYG000003708	MAG	Sedimentibacter sp003457065	MGYG000003708	MGYG000003708_02000		1
MGYG000003708	MAG	Sedimentibacter sp003457065	MGYG000003708	MGYG000003708_02612				1
MGYG000003712	MAG	Serratia liquefaciens	MGYG000003712	MGYG000003712_03865														1
MGYG000003712	MAG	Serratia liquefaciens	MGYG000003712	MGYG000003712_03966																	1
MGYG000003712	MAG	Serratia liquefaciens	MGYG000003712	MGYG000003712_04371													1
MGYG000003713	MAG	Campylobacter_B sp900539505	MGYG000003713	MGYG000003713_00013		1
MGYG000003713	MAG	Campylobacter_B sp900539505	MGYG000003713	MGYG000003713_00520		1
MGYG000003713	MAG	Campylobacter_B sp900539505	MGYG000003713	MGYG000003713_00912													1
MGYG000003713	MAG	Campylobacter_B sp900539505	MGYG000003713	MGYG000003713_01370																	1
MGYG000003713	MAG	Campylobacter_B sp900539505	MGYG000003713	MGYG000003713_01606			1
MGYG000003715	MAG	Muricomes sp900604355	MGYG000003715	MGYG000003715_02681		1
MGYG000003723	MAG	(blank)	MGYG000003723	MGYG000003723_00738														1
MGYG000003723	MAG	(blank)	MGYG000003723	MGYG000003723_00740		1
MGYG000003733	MAG	Bradyrhizobium sp003020075	MGYG000003733	MGYG000003733_00804			1
MGYG000003733	MAG	Bradyrhizobium sp003020075	MGYG000003733	MGYG000003733_03887		1
MGYG000003733	MAG	Bradyrhizobium sp003020075	MGYG000003733	MGYG000003733_05132		1
MGYG000003734	MAG	Afipia broomeae	MGYG000003734	MGYG000003734_00186			1
MGYG000003734	MAG	Afipia broomeae	MGYG000003734	MGYG000003734_03723									1
MGYG000003736	MAG	Cupriavidus metallidurans	MGYG000003736	MGYG000003736_01271			1
MGYG000003736	MAG	Cupriavidus metallidurans	MGYG000003736	MGYG000003736_01433													1
MGYG000003748	MAG	Alterileibacterium massiliense	MGYG000003748	MGYG000003748_00504																	1
MGYG000003748	MAG	Alterileibacterium massiliense	MGYG000003748	MGYG000003748_00548		1
MGYG000003751	MAG	Peptoniphilus_A raoultii	MGYG000003751	MGYG000003751_00382			1
MGYG000003757	MAG	Peptoniphilus_B duerdenii	MGYG000003757	MGYG000003757_00152			1
MGYG000003758	MAG	(blank)	MGYG000003758	MGYG000003758_00853																	1
MGYG000003759	MAG	(blank)	MGYG000003759	MGYG000003759_00766			1
MGYG000003760	MAG	(blank)	MGYG000003760	MGYG000003760_00876		1
MGYG000003761	MAG	Stenotrophomonas maltophilia_S	MGYG000003761	MGYG000003761_01921													1
MGYG000003769	MAG	(blank)	MGYG000003769	MGYG000003769_00950		1
MGYG000003769	MAG	(blank)	MGYG000003769	MGYG000003769_04029				1
MGYG000003771	MAG	Blautia sp002161285	MGYG000003771	MGYG000003771_00927		1
MGYG000003777	MAG	(blank)	MGYG000003777	MGYG000003777_00479				1
MGYG000003777	MAG	(blank)	MGYG000003777	MGYG000003777_00934			1
MGYG000003779	MAG	Stomatobaculum sp002892395	MGYG000003779	MGYG000003779_00852		1
MGYG000003784	MAG	(blank)	MGYG000003784	MGYG000003784_01084									1
MGYG000003788	MAG	(blank)	MGYG000003788	MGYG000003788_00577									1
MGYG000003792	MAG	(blank)	MGYG000003792	MGYG000003792_00361		1
MGYG000003800	MAG	(blank)	MGYG000003800	MGYG000003800_01301		1
MGYG000003800	MAG	(blank)	MGYG000003800	MGYG000003800_01303														1
MGYG000003800	MAG	(blank)	MGYG000003800	MGYG000003800_01356										1
MGYG000003802	MAG	(blank)	MGYG000003802	MGYG000003802_00470			1
MGYG000003803	MAG	Pantoea conspicua	MGYG000003803	MGYG000003803_00320		1
MGYG000003803	MAG	Pantoea conspicua	MGYG000003803	MGYG000003803_01792		1
MGYG000003803	MAG	Pantoea conspicua	MGYG000003803	MGYG000003803_03120												1
MGYG000003803	MAG	Pantoea conspicua	MGYG000003803	MGYG000003803_03455		1
MGYG000003806	MAG	(blank)	MGYG000003806	MGYG000003806_00730		1
MGYG000003808	MAG	Pauljensenia culturomici	MGYG000003808	MGYG000003808_01956											1
MGYG000003808	MAG	Pauljensenia culturomici	MGYG000003808	MGYG000003808_01957		1
MGYG000003818	MAG	UMGS1688 sp900545885	MGYG000003818	MGYG000003818_00692				1
MGYG000003818	MAG	UMGS1688 sp900545885	MGYG000003818	MGYG000003818_00702			1
MGYG000003820	MAG	UBA5446 sp900543085	MGYG000003820	MGYG000003820_00544		1
MGYG000003820	MAG	UBA5446 sp900543085	MGYG000003820	MGYG000003820_00547									1
MGYG000003821	MAG	Blautia_A sp900549015	MGYG000003821	MGYG000003821_00490		1
MGYG000003821	MAG	Blautia_A sp900549015	MGYG000003821	MGYG000003821_01079				1
MGYG000003821	MAG	Blautia_A sp900549015	MGYG000003821	MGYG000003821_01083			1
MGYG000003821	MAG	Blautia_A sp900549015	MGYG000003821	MGYG000003821_01747																			1
MGYG000003822	MAG	(blank)	MGYG000003822	MGYG000003822_00471		1
MGYG000003822	MAG	(blank)	MGYG000003822	MGYG000003822_00472									1
MGYG000003852	MAG	Sutterella sp900762445	MGYG000003852	MGYG000003852_00457		1
MGYG000003860	MAG	NK3B98 sp900752305	MGYG000003860	MGYG000003860_01893				1
MGYG000003867	MAG	(blank)	MGYG000003867	MGYG000003867_00052		1
MGYG000003869	MAG	(blank)	MGYG000003869	MGYG000003869_02099		1
MGYG000003876	MAG	(blank)	MGYG000003876	MGYG000003876_02286		1
MGYG000003877	MAG	(blank)	MGYG000003877	MGYG000003877_00060				1
MGYG000003879	MAG	(blank)	MGYG000003879	MGYG000003879_00188		1
MGYG000003879	MAG	(blank)	MGYG000003879	MGYG000003879_00990									1
MGYG000003879	MAG	(blank)	MGYG000003879	MGYG000003879_01434												1
MGYG000003879	MAG	(blank)	MGYG000003879	MGYG000003879_01435		1
MGYG000003879	MAG	(blank)	MGYG000003879	MGYG000003879_01437														1
MGYG000003882	MAG	(blank)	MGYG000003882	MGYG000003882_00006																	1
MGYG000003882	MAG	(blank)	MGYG000003882	MGYG000003882_02185														1
MGYG000003882	MAG	(blank)	MGYG000003882	MGYG000003882_03116												1
MGYG000003883	MAG	Kosakonia cowanii	MGYG000003883	MGYG000003883_01631												1
MGYG000003883	MAG	Kosakonia cowanii	MGYG000003883	MGYG000003883_01633		1
MGYG000003883	MAG	Kosakonia cowanii	MGYG000003883	MGYG000003883_01635														1
MGYG000003884	MAG	(blank)	MGYG000003884	MGYG000003884_00614				1
MGYG000003886	MAG	CAG-1427 sp900553605	MGYG000003886	MGYG000003886_00180				1
MGYG000003901	MAG	(blank)	MGYG000003901	MGYG000003901_00401		1
MGYG000003902	MAG	Veillonella dispar	MGYG000003902	MGYG000003902_01828									1
MGYG000003907	MAG	(blank)	MGYG000003907	MGYG000003907_00346		1
MGYG000003909	MAG	(blank)	MGYG000003909	MGYG000003909_00032		1
MGYG000003914	MAG	(blank)	MGYG000003914	MGYG000003914_00287														1
MGYG000003914	MAG	(blank)	MGYG000003914	MGYG000003914_00893									1
MGYG000003918	MAG	(blank)	MGYG000003918	MGYG000003918_01166		1
MGYG000003918	MAG	(blank)	MGYG000003918	MGYG000003918_01207			1
MGYG000003918	MAG	(blank)	MGYG000003918	MGYG000003918_01364				1
MGYG000003924	MAG	Mailhella sp900555975	MGYG000003924	MGYG000003924_00190		1
MGYG000003924	MAG	Mailhella sp900555975	MGYG000003924	MGYG000003924_01082				1
MGYG000003924	MAG	Mailhella sp900555975	MGYG000003924	MGYG000003924_01959		1
MGYG000003933	MAG	Desulfovibrio desulfuricans	MGYG000003933	MGYG000003933_00108				1
MGYG000003933	MAG	Desulfovibrio desulfuricans	MGYG000003933	MGYG000003933_00111			1
MGYG000003933	MAG	Desulfovibrio desulfuricans	MGYG000003933	MGYG000003933_00294		1
MGYG000003933	MAG	Desulfovibrio desulfuricans	MGYG000003933	MGYG000003933_00903																	1
MGYG000003933	MAG	Desulfovibrio desulfuricans	MGYG000003933	MGYG000003933_01376				1
MGYG000003933	MAG	Desulfovibrio desulfuricans	MGYG000003933	MGYG000003933_01797		1
MGYG000003933	MAG	Desulfovibrio desulfuricans	MGYG000003933	MGYG000003933_02217		1
MGYG000003933	MAG	Desulfovibrio desulfuricans	MGYG000003933	MGYG000003933_02221										1
MGYG000003938	MAG	(blank)	MGYG000003938	MGYG000003938_01384		1
MGYG000003938	MAG	(blank)	MGYG000003938	MGYG000003938_01385		1
MGYG000003938	MAG	(blank)	MGYG000003938	MGYG000003938_01613			1
MGYG000003938	MAG	(blank)	MGYG000003938	MGYG000003938_01815		1
MGYG000003938	MAG	(blank)	MGYG000003938	MGYG000003938_02105				1
MGYG000004028	MAG	(blank)	MGYG000004028	MGYG000004028_00062		1
MGYG000004041	MAG	Ellagibacter isourolithinifaciens	MGYG000004041	MGYG000004041_00507				1
MGYG000004041	MAG	Ellagibacter isourolithinifaciens	MGYG000004041	MGYG000004041_01324										1
MGYG000004048	MAG	(blank)	MGYG000004048	MGYG000004048_00725		1
MGYG000004052	MAG	SFMI01 sp004556155	MGYG000004052	MGYG000004052_00817				1
MGYG000004054	MAG	Collinsella aerofaciens_F	MGYG000004054	MGYG000004054_00484		1
MGYG000004061	MAG	(blank)	MGYG000004061	MGYG000004061_00846																	1
MGYG000004061	MAG	(blank)	MGYG000004061	MGYG000004061_00924		1
MGYG000004063	MAG	Oxalobacter sp900760095	MGYG000004063	MGYG000004063_01367									1
MGYG000004066	MAG	(blank)	MGYG000004066	MGYG000004066_01387		1
MGYG000004068	MAG	(blank)	MGYG000004068	MGYG000004068_01649		1
MGYG000004074	MAG	HGM12998 sp900756495	MGYG000004074	MGYG000004074_00110				1
MGYG000004074	MAG	HGM12998 sp900756495	MGYG000004074	MGYG000004074_01365									1
MGYG000004074	MAG	HGM12998 sp900756495	MGYG000004074	MGYG000004074_02893																	1
MGYG000004093	MAG	(blank)	MGYG000004093	MGYG000004093_01880		1
MGYG000004093	MAG	(blank)	MGYG000004093	MGYG000004093_01881																								1
MGYG000004093	MAG	(blank)	MGYG000004093	MGYG000004093_02448				1
MGYG000004096	MAG	(blank)	MGYG000004096	MGYG000004096_00419														1
MGYG000004096	MAG	(blank)	MGYG000004096	MGYG000004096_00565				1
MGYG000004096	MAG	(blank)	MGYG000004096	MGYG000004096_01032									1
MGYG000004096	MAG	(blank)	MGYG000004096	MGYG000004096_01102		1
MGYG000004112	MAG	(blank)	MGYG000004112	MGYG000004112_00124		1
MGYG000004112	MAG	(blank)	MGYG000004112	MGYG000004112_01455		1
MGYG000004118	MAG	(blank)	MGYG000004118	MGYG000004118_00409									1
MGYG000004138	MAG	QAMH01 sp900544245	MGYG000004138	MGYG000004138_01577										1
MGYG000004139	MAG	(blank)	MGYG000004139	MGYG000004139_01014				1
MGYG000004139	MAG	(blank)	MGYG000004139	MGYG000004139_01210		1
MGYG000004139	MAG	(blank)	MGYG000004139	MGYG000004139_01892			1
MGYG000004142	MAG	Marseille-P3106 sp900169975	MGYG000004142	MGYG000004142_00076		1
MGYG000004150	MAG	Comamonas kerstersii	MGYG000004150	MGYG000004150_01122														1
MGYG000004150	MAG	Comamonas kerstersii	MGYG000004150	MGYG000004150_01124		1
MGYG000004151	MAG	Pseudomonas citronellolis	MGYG000004151	MGYG000004151_03731														1
MGYG000004151	MAG	Pseudomonas citronellolis	MGYG000004151	MGYG000004151_03733		1
MGYG000004151	MAG	Pseudomonas citronellolis	MGYG000004151	MGYG000004151_03734																	1
MGYG000004151	MAG	Pseudomonas citronellolis	MGYG000004151	MGYG000004151_05829									1
MGYG000004151	MAG	Pseudomonas citronellolis	MGYG000004151	MGYG000004151_06000													1
MGYG000004154	MAG	(blank)	MGYG000004154	MGYG000004154_00452		1
MGYG000004154	MAG	(blank)	MGYG000004154	MGYG000004154_01296									1
MGYG000004154	MAG	(blank)	MGYG000004154	MGYG000004154_01560				1
MGYG000004168	MAG	(blank)	MGYG000004168	MGYG000004168_01915		1
MGYG000004171	MAG	(blank)	MGYG000004171	MGYG000004171_00687		1
MGYG000004171	MAG	(blank)	MGYG000004171	MGYG000004171_01415																	1
MGYG000004171	MAG	(blank)	MGYG000004171	MGYG000004171_01416										1
MGYG000004176	MAG	Pradoshia sp001183965	MGYG000004176	MGYG000004176_02384		1
MGYG000004183	MAG	(blank)	MGYG000004183	MGYG000004183_00623				1
MGYG000004183	MAG	(blank)	MGYG000004183	MGYG000004183_01141		1
MGYG000004183	MAG	(blank)	MGYG000004183	MGYG000004183_01164																	1
MGYG000004183	MAG	(blank)	MGYG000004183	MGYG000004183_01168		1
MGYG000004183	MAG	(blank)	MGYG000004183	MGYG000004183_02002				1
MGYG000004187	MAG	(blank)	MGYG000004187	MGYG000004187_01069														1
MGYG000004187	MAG	(blank)	MGYG000004187	MGYG000004187_01070															1
MGYG000004187	MAG	(blank)	MGYG000004187	MGYG000004187_01220		1
MGYG000004187	MAG	(blank)	MGYG000004187	MGYG000004187_01840				1
MGYG000004189	MAG	Slackia_A sp900553655	MGYG000004189	MGYG000004189_01030				1
MGYG000004193	MAG	(blank)	MGYG000004193	MGYG000004193_01656			1
MGYG000004198	MAG	(blank)	MGYG000004198	MGYG000004198_01646				1
MGYG000004198	MAG	(blank)	MGYG000004198	MGYG000004198_01648			1
MGYG000004198	MAG	(blank)	MGYG000004198	MGYG000004198_01725				1
MGYG000004198	MAG	(blank)	MGYG000004198	MGYG000004198_01729		1
MGYG000004200	MAG	F23-B02 sp000431075	MGYG000004200	MGYG000004200_00861				1
MGYG000004200	MAG	F23-B02 sp000431075	MGYG000004200	MGYG000004200_00906				1
MGYG000004206	MAG	(blank)	MGYG000004206	MGYG000004206_00741		1
MGYG000004225	MAG	(blank)	MGYG000004829	MGYG000004225_00202														1
MGYG000004225	MAG	(blank)	MGYG000004829	MGYG000004225_00204		1
MGYG000004230	MAG	Clostridium sp900759995	MGYG000004230	MGYG000004230_02188		1
MGYG000004232	MAG	Terrisporobacter sp900557165	MGYG000004232	MGYG000004232_02437		1
MGYG000004235	MAG	(blank)	MGYG000004235	MGYG000004235_00612										1
MGYG000004235	MAG	(blank)	MGYG000004235	MGYG000004235_02146		1
MGYG000004238	MAG	(blank)	MGYG000004238	MGYG000004238_01164				1
MGYG000004240	MAG	Collinsella sp900541145	MGYG000004240	MGYG000004240_01571		1
MGYG000004245	MAG	SFEL01 sp004557245	MGYG000004245	MGYG000004245_01157				1
MGYG000004247	MAG	(blank)	MGYG000004247	MGYG000004247_00566									1
MGYG000004247	MAG	(blank)	MGYG000004247	MGYG000004247_00567		1
MGYG000004251	MAG	(blank)	MGYG000004251	MGYG000004251_00722												1
MGYG000004251	MAG	(blank)	MGYG000004251	MGYG000004251_00779									1
MGYG000004253	MAG	Desulfovibrio piger_A	MGYG000004253	MGYG000004253_00018			1
MGYG000004253	MAG	Desulfovibrio piger_A	MGYG000004253	MGYG000004253_00212										1
MGYG000004253	MAG	Desulfovibrio piger_A	MGYG000004253	MGYG000004253_01152																	1
MGYG000004253	MAG	Desulfovibrio piger_A	MGYG000004253	MGYG000004253_01590			1
MGYG000004253	MAG	Desulfovibrio piger_A	MGYG000004253	MGYG000004253_02036				1
MGYG000004265	MAG	UMGS263 sp900540535	MGYG000004265	MGYG000004265_02143				1
MGYG000004265	MAG	UMGS263 sp900540535	MGYG000004265	MGYG000004265_02146			1
MGYG000004268	MAG	Pauljensenia bouchesdurhonensis	MGYG000004268	MGYG000004268_00927		1
MGYG000004269	MAG	Blautia_A schinkii	MGYG000004269	MGYG000004269_00010									1
MGYG000004277	MAG	Veillonella sp900545205	MGYG000004277	MGYG000004277_00340									1
MGYG000004283	MAG	Methanobrevibacter_A woesei	MGYG000004283	MGYG000004283_01353	1	1
MGYG000004283	MAG	Methanobrevibacter_A woesei	MGYG000004283	MGYG000004283_01446									1
MGYG000004295	MAG	Providencia rettgeri	MGYG000004295	MGYG000004295_01390												1
MGYG000004295	MAG	Providencia rettgeri	MGYG000004295	MGYG000004295_01393		1
MGYG000004295	MAG	Providencia rettgeri	MGYG000004295	MGYG000004295_01395														1
MGYG000004307	MAG	(blank)	MGYG000004307	MGYG000004307_00901		1
MGYG000004313	MAG	Aggregatibacter segnis	MGYG000004313	MGYG000004313_00412									1
MGYG000004313	MAG	Aggregatibacter segnis	MGYG000004313	MGYG000004313_00961														1
MGYG000004313	MAG	Aggregatibacter segnis	MGYG000004313	MGYG000004313_00963		1
MGYG000004313	MAG	Aggregatibacter segnis	MGYG000004313	MGYG000004313_00964												1
MGYG000004324	MAG	(blank)	MGYG000004324	MGYG000004324_01134		1
MGYG000004327	MAG	(blank)	MGYG000004327	MGYG000004327_00813				1
MGYG000004327	MAG	(blank)	MGYG000004327	MGYG000004327_00814			1
MGYG000004330	MAG	(blank)	MGYG000004330	MGYG000004330_01632		1
MGYG000004332	MAG	(blank)	MGYG000004332	MGYG000004332_00598		1
MGYG000004340	MAG	(blank)	MGYG000004340	MGYG000004340_00370		1
MGYG000004364	MAG	(blank)	MGYG000004364	MGYG000004364_01567		1
MGYG000004373	MAG	(blank)	MGYG000004373	MGYG000004373_01508		1
MGYG000004374	MAG	(blank)	MGYG000004374	MGYG000004374_00584		1
MGYG000004376	MAG	CAG-83 sp900554275	MGYG000004376	MGYG000004376_00753			1
MGYG000004388	MAG	F23-B02 sp001916715	MGYG000004388	MGYG000004388_00965				1
MGYG000004388	MAG	F23-B02 sp001916715	MGYG000004388	MGYG000004388_01474			1
MGYG000004415	MAG	(blank)	MGYG000004415	MGYG000004415_00975		1
MGYG000004424	MAG	Collinsella sp900548365	MGYG000004424	MGYG000004424_01392		1
MGYG000004424	MAG	Collinsella sp900548365	MGYG000004424	MGYG000004424_01605				1
MGYG000004433	MAG	Bilophila sp900550745	MGYG000004433	MGYG000004433_02544			1
MGYG000004433	MAG	Bilophila sp900550745	MGYG000004433	MGYG000004433_02692																	1
MGYG000004454	MAG	Sutterella faecalis	MGYG000004454	MGYG000004454_00326												1
MGYG000004454	MAG	Sutterella faecalis	MGYG000004454	MGYG000004454_01099									1
MGYG000004486	MAG	F23-B02 sp003533405	MGYG000004486	MGYG000004486_00273				1
MGYG000004486	MAG	F23-B02 sp003533405	MGYG000004486	MGYG000004486_00815				1
MGYG000004487	MAG	CAG-83 sp900547745	MGYG000004487	MGYG000004487_01944			1
MGYG000004495	MAG	(blank)	MGYG000004495	MGYG000004495_00183		1
MGYG000004519	MAG	(blank)	MGYG000004519	MGYG000004519_00351		1
MGYG000004519	MAG	(blank)	MGYG000004519	MGYG000004519_00923				1
MGYG000004542	MAG	(blank)	MGYG000004542	MGYG000004542_00611		1
MGYG000004547	MAG	(blank)	MGYG000004547	MGYG000004547_01397		1
MGYG000004552	MAG	Frisingicoccus sp900757195	MGYG000004552	MGYG000004552_02345			1
MGYG000004552	MAG	Frisingicoccus sp900757195	MGYG000004552	MGYG000004552_02351				1
MGYG000004554	MAG	(blank)	MGYG000004554	MGYG000004554_00729		1
MGYG000004554	MAG	(blank)	MGYG000004554	MGYG000004554_01222				1
MGYG000004554	MAG	(blank)	MGYG000004554	MGYG000004554_01611		1
MGYG000004556	MAG	(blank)	MGYG000004556	MGYG000004556_01317		1
MGYG000004557	MAG	UBA5446 sp900545405	MGYG000004557	MGYG000004557_01807				1
MGYG000004557	MAG	UBA5446 sp900545405	MGYG000004557	MGYG000004557_02242			1
MGYG000004558	MAG	(blank)	MGYG000004558	MGYG000004558_00060		1
MGYG000004564	MAG	An23 sp900544635	MGYG000004564	MGYG000004564_00107				1
MGYG000004564	MAG	An23 sp900544635	MGYG000004564	MGYG000004564_01638		1
MGYG000004564	MAG	An23 sp900544635	MGYG000004564	MGYG000004564_01812			1
MGYG000004564	MAG	An23 sp900544635	MGYG000004564	MGYG000004564_01814			1
MGYG000004564	MAG	An23 sp900544635	MGYG000004564	MGYG000004564_02136																	1
MGYG000004566	MAG	Pauljensenia cardiffensis	MGYG000004566	MGYG000004566_00867		1
MGYG000004566	MAG	Pauljensenia cardiffensis	MGYG000004566	MGYG000004566_01060														1
MGYG000004572	MAG	(blank)	MGYG000004572	MGYG000004572_01191			1
MGYG000004572	MAG	(blank)	MGYG000004572	MGYG000004572_01755		1
MGYG000004572	MAG	(blank)	MGYG000004572	MGYG000004572_01766				1
MGYG000004575	MAG	(blank)	MGYG000004575	MGYG000004575_01621				1
MGYG000004575	MAG	(blank)	MGYG000004575	MGYG000004575_01657									1
MGYG000004576	MAG	UMGS1688 sp900553825	MGYG000004576	MGYG000004576_00257			1
MGYG000004576	MAG	UMGS1688 sp900553825	MGYG000004576	MGYG000004576_00267				1
MGYG000004581	MAG	Coprococcus_A sp900548825	MGYG000004581	MGYG000004581_00386		1
MGYG000004585	MAG	Methanobacterium sp000499765	MGYG000004585	MGYG000004585_00958										1
MGYG000004585	MAG	Methanobacterium sp000499765	MGYG000004585	MGYG000004585_00969	1	1
MGYG000004585	MAG	Methanobacterium sp000499765	MGYG000004585	MGYG000004585_00994									1
MGYG000004592	MAG	(blank)	MGYG000004592	MGYG000004592_00817		1
MGYG000004592	MAG	(blank)	MGYG000004592	MGYG000004592_01054		1
MGYG000004592	MAG	(blank)	MGYG000004592	MGYG000004592_01181																	1
MGYG000004615	MAG	(blank)	MGYG000004615	MGYG000004615_01102				1
MGYG000004615	MAG	(blank)	MGYG000004615	MGYG000004615_01120			1
MGYG000004616	MAG	(blank)	MGYG000004616	MGYG000004616_00510		1
MGYG000004623	MAG	Blautia_A sp900551465	MGYG000004623	MGYG000004623_02519																			1
MGYG000004623	MAG	Blautia_A sp900551465	MGYG000004623	MGYG000004623_02711		1
MGYG000004634	MAG	(blank)	MGYG000004634	MGYG000004634_00149		1
MGYG000004641	MAG	(blank)	MGYG000004738	MGYG000004641_00051														1
MGYG000004641	MAG	(blank)	MGYG000004738	MGYG000004641_00053		1
MGYG000004647	MAG	(blank)	MGYG000004647	MGYG000004647_01070		1
MGYG000004647	MAG	(blank)	MGYG000004647	MGYG000004647_01478				1
MGYG000004649	MAG	(blank)	MGYG000004649	MGYG000004649_01407				1
MGYG000004649	MAG	(blank)	MGYG000004649	MGYG000004649_01623		1
MGYG000004649	MAG	(blank)	MGYG000004649	MGYG000004649_02125			1
MGYG000004649	MAG	(blank)	MGYG000004649	MGYG000004649_02208		1
MGYG000004653	MAG	Collinsella sp900555585	MGYG000004653	MGYG000004653_01046				1
MGYG000004654	MAG	(blank)	MGYG000004654	MGYG000004654_01066				1
MGYG000004654	MAG	(blank)	MGYG000004654	MGYG000004654_01255				1
MGYG000004659	MAG	(blank)	MGYG000004659	MGYG000004659_01046				1
MGYG000004659	MAG	(blank)	MGYG000004659	MGYG000004659_01822		1
MGYG000004664	MAG	(blank)	MGYG000004664	MGYG000004664_00806				1
MGYG000004664	MAG	(blank)	MGYG000004664	MGYG000004664_01412		1
MGYG000004667	Isolate	Clostridium beijerinckii	MGYG000004667	MGYG000004667_01311		1
MGYG000004667	Isolate	Clostridium beijerinckii	MGYG000004667	MGYG000004667_01312									1
MGYG000004672	MAG	F23-B02 sp004558025	MGYG000004672	MGYG000004672_01594				1
MGYG000004672	MAG	F23-B02 sp004558025	MGYG000004672	MGYG000004672_01597			1
MGYG000004673	MAG	Veillonella sp900552445	MGYG000004673	MGYG000004673_01088									1
MGYG000004679	MAG	Faecalibacterium prausnitzii_C	MGYG000004679	MGYG000004679_00878								1
MGYG000004680	MAG	(blank)	MGYG000004680	MGYG000004680_00260			1
MGYG000004680	MAG	(blank)	MGYG000004680	MGYG000004680_00288				1
MGYG000004680	MAG	(blank)	MGYG000004680	MGYG000004680_01195									1
MGYG000004680	MAG	(blank)	MGYG000004680	MGYG000004680_02637		1
MGYG000004687	MAG	Haemophilus_A parahaemolyticus	MGYG000004687	MGYG000004687_00507									1
MGYG000004687	MAG	Haemophilus_A parahaemolyticus	MGYG000004687	MGYG000004687_00516														1
MGYG000004687	MAG	Haemophilus_A parahaemolyticus	MGYG000004687	MGYG000004687_00720									1
MGYG000004687	MAG	Haemophilus_A parahaemolyticus	MGYG000004687	MGYG000004687_01234												1
MGYG000004689	MAG	(blank)	MGYG000004689	MGYG000004689_00478		1
MGYG000004694	MAG	Sutterella sp900754475	MGYG000004694	MGYG000004694_00905		1
MGYG000004694	MAG	Sutterella sp900754475	MGYG000004694	MGYG000004694_01205									1
MGYG000004694	MAG	Sutterella sp900754475	MGYG000004694	MGYG000004694_01553		1
[truncated: 80,265 more rows]

## Sheet: Genomes with TOBE or Mo-W Genes
											ModA	ModA	TupA	WOR DA	WOR DA	WOR DA	WOR DA	WOR DA	TOBE DA	TOBE DA	TOBE DA	TOBE DA	TOBE DA	TOBE DA	TOBE DA	TOBE DA	TOBE DA	TOBE DA	TOBE DA	TOBE DA	TOBE DA	TOBE DA	TOBE DA	TOBE DA	TOBE DA
Genome_ID	Genome_type	Genome_accession	Domain	Phylum	Class	Order	Family	Genus	Species	Species_rep	arCOG00219	COG0725	COG2998	IPR013983,IPR001203	IPR013983,IPR001203,IPR000277	IPR013983,IPR001203,IPR011701	IPR013983,IPR001203,IPR016047	IPR003810,IPR013983,IPR001203	IPR005116 (<=75)	IPR005116 (>75)	IPR000515,IPR003439,IPR005116	IPR000847,IPR005116	IPR000847,IPR005116,IPR005116	IPR003439,IPR005116	IPR003439,IPR005116,IPR006132,IPR006131	IPR003439,IPR040582,IPR005116	IPR005116,IPR005116	IPR005116,IPR005116,IPR005116	IPR005116,IPR041657,IPR024370	IPR006726,IPR005116	IPR010511,IPR008258,IPR005116	IPR012336,IPR005116	IPR032491,IPR005116	IPR041657,IPR005116	Count of TOBE DA
MGYG000000002	Isolate	GUT_GENOME000004	Bacteria	Firmicutes_A	Clostridia	Lachnospirales	Lachnospiraceae	Blautia_A	Blautia_A faecis	MGYG000000002										1															1
MGYG000000004	Isolate	GUT_GENOME000010	Bacteria	Firmicutes_A	Clostridia	Oscillospirales	Ruminococcaceae	Anaerotruncus	Anaerotruncus colihominis	MGYG000000004									1																1
MGYG000000005	Isolate	GUT_GENOME000017	Bacteria	Firmicutes_A	Clostridia	Peptostreptococcales	Peptostreptococcaceae	Terrisporobacter	Terrisporobacter glycolicus_A	MGYG000000005		2																							0
MGYG000000010	Isolate	GUT_GENOME000029	Bacteria	Firmicutes	Bacilli	Staphylococcales	Staphylococcaceae	Staphylococcus_A	Staphylococcus_A lentus	MGYG000000010		1																							0
MGYG000000012	Isolate	GUT_GENOME000031	Bacteria	Firmicutes	Bacilli	Bacillales	Bacillaceae	Bacillus	Bacillus subtilis	MGYG000000012		1																							0
MGYG000000014	Isolate	GUT_GENOME000046	Bacteria	Firmicutes_A	Clostridia	Clostridiales	Clostridiaceae	Clostridium	Clostridium butyricum	MGYG000000014		1															1								1
MGYG000000015	Isolate	GUT_GENOME000047	Bacteria	Proteobacteria	Gammaproteobacteria	Enterobacterales	Enterobacteriaceae	Enterobacter	Enterobacter mori	MGYG000000015		1											1	1											2
MGYG000000019	Isolate	GUT_GENOME000057	Bacteria	Proteobacteria	Gammaproteobacteria	Enterobacterales	Enterobacteriaceae	Enterobacter	Enterobacter cloacae_O	MGYG000000019		1										1		1											2
MGYG000000022	Isolate	GUT_GENOME000092	Bacteria	Firmicutes_A	Clostridia	Oscillospirales	Ruminococcaceae	Faecalibacterium	Faecalibacterium prausnitzii_C	MGYG000000022				1																					0
MGYG000000025	Isolate	GUT_GENOME000106	Bacteria	Firmicutes	Bacilli	Staphylococcales	Staphylococcaceae	Staphylococcus	Staphylococcus nepalensis	MGYG000000025		1																							0
MGYG000000031	Isolate	GUT_GENOME000131	Bacteria	Firmicutes_A	Clostridia	Lachnospirales	Lachnospiraceae	Blautia_A	Blautia_A sp900066205	MGYG000000031									1																1
MGYG000000035	Isolate	GUT_GENOME000139	Bacteria	Firmicutes_A	Clostridia	Lachnospirales	Lachnospiraceae	Blautia_A	Blautia_A hydrogenotrophica	MGYG000000035			1																						0
MGYG000000039	Isolate	GUT_GENOME000152	Bacteria	Firmicutes_A	Clostridia	Oscillospirales	Ruminococcaceae	Faecalibacterium	Faecalibacterium prausnitzii_H	MGYG000000039				1																					0
MGYG000000040	Isolate	GUT_GENOME000159	Bacteria	Firmicutes_A	Clostridia	Peptostreptococcales	Anaerovoracaceae	UBA1191	UBA1191 sp900066305	MGYG000000040		1	1	1																					0
MGYG000000047	Isolate	GUT_GENOME000200	Bacteria	Firmicutes_A	Clostridia	Clostridiales	Clostridiaceae	Clostridium	Clostridium disporicum_A	MGYG000000047		1																							0
MGYG000000048	Isolate	GUT_GENOME000202	Bacteria	Firmicutes_A	Clostridia	Clostridiales	Clostridiaceae	Clostridium_P	Clostridium_P ventriculi	MGYG000000048		1							1																1
MGYG000000049	Isolate	GUT_GENOME000203	Bacteria	Firmicutes_A	Clostridia	Peptostreptococcales	Peptostreptococcaceae	GCA-900066495	GCA-900066495 sp900066495	MGYG000000049		1																							0
MGYG000000050	Isolate	GUT_GENOME000205	Bacteria	Firmicutes_A	Clostridia	Lachnospirales	Lachnospiraceae	Blautia_A	Blautia_A sp900066505	MGYG000000050		1																	1						1
MGYG000000058	Isolate	GUT_GENOME000232	Bacteria	Firmicutes_A	Clostridia	Lachnospirales	Lachnospiraceae	Eubacterium_I	Eubacterium_I sp900066595	MGYG000000058		1															1								1
MGYG000000066	Isolate	GUT_GENOME000259	Bacteria	Firmicutes_A	Clostridia	Lachnospirales	Lachnospiraceae	GCA-900066755	GCA-900066755 sp900066755	MGYG000000066		1	1	1																					0
MGYG000000075	Isolate	GUT_GENOME000290	Bacteria	Firmicutes_A	Clostridia	Peptostreptococcales	Peptostreptococcaceae	Paraclostridium	Paraclostridium tenue	MGYG000000075		1																							0
MGYG000000077	Isolate	GUT_GENOME000299	Bacteria	Firmicutes_A	Clostridia	Lachnospirales	Lachnospiraceae	Anaerobutyricum	Anaerobutyricum soehngenii	MGYG000000077		1																							0
MGYG000000079	Isolate	GUT_GENOME000319	Bacteria	Firmicutes	Bacilli	Exiguobacterales	Exiguobacteraceae	Exiguobacterium	Exiguobacterium sp902362975	MGYG000000079		1																							0
MGYG000000081	Isolate	GUT_GENOME000330	Bacteria	Actinobacteriota	Actinomycetia	Mycobacteriales	Mycobacteriaceae	Corynebacterium	Corynebacterium propinquum	MGYG000000081		1																							0
MGYG000000083	Isolate	GUT_GENOME000338	Bacteria	Firmicutes	Bacilli	Bacillales_B	DSM-1321	Peribacillus	Peribacillus simplex	MGYG000000083		1																							0
MGYG000000091	Isolate	GUT_GENOME000469	Bacteria	Proteobacteria	Gammaproteobacteria	Burkholderiales	Burkholderiaceae	Achromobacter	Achromobacter xylosoxidans	MGYG000000091									1				1												2
MGYG000000092	Isolate	GUT_GENOME000479	Bacteria	Firmicutes_A	Clostridia	Lachnospirales	Lachnospiraceae	UBA7160	UBA7160 sp902363135	MGYG000000092				1																					0
MGYG000000093	Isolate	GUT_GENOME000483	Bacteria	Proteobacteria	Gammaproteobacteria	Enterobacterales	Enterobacteriaceae	Klebsiella_A	Klebsiella_A grimontii	MGYG000000093												1		1											2
MGYG000000095	Isolate	GUT_GENOME000496	Bacteria	Firmicutes_A	Clostridia	Lachnospirales	Lachnospiraceae	GCA-900066755	GCA-900066755 sp902363085	MGYG000000095		1	1	1																					0
MGYG000000102	Isolate	GUT_GENOME000534	Bacteria	Firmicutes_A	Clostridia	Peptostreptococcales	Peptostreptococcaceae	Terrisporobacter	Terrisporobacter sp902363255	MGYG000000102		1	1	1													1								1
MGYG000000107	Isolate	GUT_GENOME000559	Bacteria	Proteobacteria	Gammaproteobacteria	Enterobacterales	Enterobacteriaceae	Klebsiella_A	Klebsiella_A oxytoca	MGYG000000107		1										1		1											2
MGYG000000108	Isolate	GUT_GENOME000563	Bacteria	Proteobacteria	Gammaproteobacteria	Enterobacterales	Enterobacteriaceae	Citrobacter	Citrobacter freundii	MGYG000000108				1									1	1			1								3
MGYG000000110	Isolate	GUT_GENOME000565	Bacteria	Proteobacteria	Gammaproteobacteria	Enterobacterales	Enterobacteriaceae	Kluyvera	Kluyvera sp902363335	MGYG000000110												1		1											2
MGYG000000112	Isolate	GUT_GENOME000568	Bacteria	Actinobacteriota	Actinomycetia	Actinomycetales	Actinomycetaceae	Actinomyces	Actinomyces sp900323545	MGYG000000112		1							1		1														2
MGYG000000115	Isolate	GUT_GENOME000573	Bacteria	Firmicutes_A	Clostridia	Clostridiales	Clostridiaceae	Clostridium_J	Clostridium_J sp902363375	MGYG000000115		1																							0
MGYG000000121	Isolate	GUT_GENOME000586	Bacteria	Firmicutes_A	Clostridia	Eubacteriales	Eubacteriaceae	Eubacterium	Eubacterium callanderi	MGYG000000121		1	1	4					1																1
MGYG000000123	Isolate	GUT_GENOME000594	Bacteria	Firmicutes_A	Clostridia	Lachnospirales	Lachnospiraceae	Blautia	Blautia sp001304935	MGYG000000123		1																							0
MGYG000000124	Isolate	GUT_GENOME000595	Bacteria	Proteobacteria	Gammaproteobacteria	Enterobacterales	Enterobacteriaceae	Citrobacter	Citrobacter youngae	MGYG000000124				1									1	1			1								3
MGYG000000125	Isolate	GUT_GENOME000598	Bacteria	Firmicutes_A	Clostridia	Clostridiales	Clostridiaceae	Clostridium_B	Clostridium_B tyrobutyricum	MGYG000000125		1							1																1
MGYG000000126	Isolate	GUT_GENOME000603	Bacteria	Firmicutes_A	Clostridia	Peptostreptococcales	Anaerovoracaceae	BX12	BX12 sp902363595	MGYG000000126		2	1	1					1																1
MGYG000000127	Isolate	GUT_GENOME000604	Bacteria	Firmicutes_A	Clostridia	Lachnospirales	Lachnospiraceae	Catenibacillus	Catenibacillus sp902363555	MGYG000000127		1																							0
MGYG000000133	Isolate	GUT_GENOME000623	Bacteria	Firmicutes_A	Clostridia	Lachnospirales	Lachnospiraceae	Blautia_A	Blautia_A caecimuris	MGYG000000133									1																1
MGYG000000142	Isolate	GUT_GENOME000676	Bacteria	Firmicutes_A	Clostridia	Lachnospirales	Lachnospiraceae	Blautia_A	Blautia_A massiliensis	MGYG000000142									1																1
MGYG000000145	Isolate	GUT_GENOME000700	Bacteria	Firmicutes_A	Clostridia	Lachnospirales	Lachnospiraceae	Lacrimispora	Lacrimispora sp902363735	MGYG000000145		1		1					1																1
MGYG000000152	Isolate	GUT_GENOME000729	Bacteria	Firmicutes_A	Clostridia	Lachnospirales	Lachnospiraceae	Lacrimispora	Lacrimispora sp902363835	MGYG000000152		1							1																1
MGYG000000160	Isolate	GUT_GENOME000768	Bacteria	Actinobacteriota	Coriobacteriia	Coriobacteriales	Coriobacteriaceae	Collinsella	Collinsella sp003479805	MGYG000000160				1																					0
MGYG000000176	Isolate	GUT_GENOME000963	Bacteria	Firmicutes_A	Clostridia	Lachnospirales	Lachnospiraceae	Muricomes	Muricomes oroticus	MGYG000000176		1	1	2																					0
MGYG000000178	Isolate	GUT_GENOME000979	Bacteria	Firmicutes_A	Clostridia	Oscillospirales	Oscillospiraceae	Lawsonibacter	Lawsonibacter sp003478995	MGYG000000178		1																							0
MGYG000000191	Isolate	GUT_GENOME001039	Bacteria	Firmicutes	Bacilli	Bacillales_B	Bacillaceae_C	Weizmannia	Weizmannia coagulans	MGYG000000191		1																							0
MGYG000000195	Isolate	GUT_GENOME001115	Bacteria	Firmicutes_A	Clostridia	Oscillospirales	Ruminococcaceae	Faecalibacterium	Faecalibacterium prausnitzii_E	MGYG000000195				1																					0
MGYG000000200	Isolate	GUT_GENOME001147	Bacteria	Firmicutes_A	Clostridia	Lachnospirales	Lachnospiraceae	Blautia_A	Blautia_A sp003471165	MGYG000000200																			2						2
MGYG000000201	Isolate	GUT_GENOME001159	Bacteria	Firmicutes_A	Clostridia	Lachnospirales	Lachnospiraceae	Blautia_A	Blautia_A sp900066145	MGYG000000201										1															1
MGYG000000213	Isolate	GUT_GENOME001270	Bacteria	Firmicutes_A	Clostridia	Lachnospirales	Lachnospiraceae	Blautia_A	Blautia_A sp003477525	MGYG000000213																			2						2
MGYG000000214	Isolate	GUT_GENOME001274	Bacteria	Firmicutes_C	Negativicutes	Veillonellales	Veillonellaceae	Veillonella	Veillonella dispar_A	MGYG000000214									1																1
MGYG000000216	Isolate	GUT_GENOME001295	Bacteria	Firmicutes_A	Clostridia	Lachnospirales	Lachnospiraceae	Blautia_A	Blautia_A sp003474435	MGYG000000216									1																1
MGYG000000219	Isolate	GUT_GENOME001312	Bacteria	Firmicutes_A	Clostridia	Eubacteriales	Eubacteriaceae	Eubacterium	Eubacterium maltosivorans	MGYG000000219		1	1	3					1																1
MGYG000000225	Isolate	GUT_GENOME001354	Bacteria	Proteobacteria	Gammaproteobacteria	Burkholderiales	Burkholderiaceae	Duodenibacillus	Duodenibacillus sp003472385	MGYG000000225				1						1		1		1											3
MGYG000000227	Isolate	GUT_GENOME001364	Bacteria	Firmicutes	Bacilli	Bacillales	Bacillaceae	Bacillus	Bacillus sonorensis	MGYG000000227		1																							0
MGYG000000235	Isolate	GUT_GENOME001417	Bacteria	Proteobacteria	Gammaproteobacteria	Enterobacterales	Enterobacteriaceae	Enterobacter	Enterobacter kobei	MGYG000000235												1		1											2
MGYG000000241	Isolate	GUT_GENOME001443	Bacteria	Desulfobacterota	Desulfovibrionia	Desulfovibrionales	Desulfovibrionaceae	Desulfovibrio	Desulfovibrio legallii	MGYG000000241										1							1								2
MGYG000000247	Isolate	GUT_GENOME001538	Bacteria	Actinobacteriota	Coriobacteriia	Coriobacteriales	Coriobacteriaceae	Collinsella	Collinsella intestinalis	MGYG000000247				1																					0
MGYG000000263	Isolate	GUT_GENOME001709	Bacteria	Firmicutes_A	Clostridia	Lachnospirales	Lachnospiraceae	Blautia_A	Blautia_A sp900066335	MGYG000000263									1																1
MGYG000000270	Isolate	GUT_GENOME001769	Bacteria	Actinobacteriota	Coriobacteriia	Coriobacteriales	Coriobacteriaceae	Collinsella	Collinsella sp003469205	MGYG000000270		1																							0
MGYG000000279	Isolate	GUT_GENOME001853	Bacteria	Firmicutes_C	Negativicutes	Veillonellales	Veillonellaceae	Veillonella	Veillonella sp003463825	MGYG000000279									1																1
MGYG000000281	Isolate	GUT_GENOME001870	Bacteria	Firmicutes_A	Clostridia	Lachnospirales	Lachnospiraceae	Lachnoclostridium_A	Lachnoclostridium_A sp003464085	MGYG000000281		2																							0
MGYG000000285	MAG	GUT_GENOME002167	Bacteria	Firmicutes_B	Peptococcia	Peptococcales	Peptococcaceae	UBA7185	UBA7185 sp900556545	MGYG000000285		1	1	1																					0
MGYG000000291	MAG	GUT_GENOME003036	Bacteria	Actinobacteriota	Coriobacteriia	Coriobacteriales	Eggerthellaceae	CAG-1427	CAG-1427 sp900547965	MGYG000000291				1																					0
MGYG000000293	MAG	GUT_GENOME003176	Bacteria	Firmicutes_C	Negativicutes	Veillonellales	Veillonellaceae	Veillonella	Veillonella sp900556785	MGYG000000293									1																1
MGYG000000296	MAG	GUT_GENOME003569	Bacteria	Firmicutes_A	Clostridia	Peptostreptococcales	Peptostreptococcaceae	Peptostreptococcus	Peptostreptococcus anaerobius	MGYG000000296										1															1
MGYG000000301	MAG	GUT_GENOME004333	Bacteria	Firmicutes_A	Clostridia	Lachnospirales	Lachnospiraceae	Blautia_A	Blautia_A sp900541985	MGYG000000301		1							1																1
MGYG000000307	MAG	GUT_GENOME004694	Bacteria	Actinobacteriota	Actinomycetia	Actinomycetales	Micrococcaceae	Rothia	Rothia mucilaginosa	MGYG000000307										1															1
MGYG000000308	MAG	GUT_GENOME004807	Bacteria	Actinobacteriota	Actinomycetia	Actinomycetales	Actinomycetaceae	Pauljensenia	Pauljensenia sp001064145	MGYG000000308		1												1											1
MGYG000000313	MAG	GUT_GENOME005153	Bacteria	Actinobacteriota	Coriobacteriia	Coriobacteriales	Coriobacteriaceae	Collinsella	Collinsella vaginalis	MGYG000000313				1						1															1
MGYG000000317	MAG	GUT_GENOME005404	Bacteria	Proteobacteria	Gammaproteobacteria	Enterobacterales	Pasteurellaceae	Haemophilus_D	Haemophilus_D parainfluenzae	MGYG000000317									1			1		1											3
MGYG000000334	MAG	GUT_GENOME006694	Bacteria	Firmicutes_A	Clostridia	Oscillospirales	Oscillospiraceae	UBA5446	(blank)	MGYG000000334		2		2					1																1
MGYG000000337	MAG	GUT_GENOME007005	Bacteria	Proteobacteria	Gammaproteobacteria	Enterobacterales	Enterobacteriaceae	Morganella	Morganella morganii_B	MGYG000000337												1		1			1								3
MGYG000000338	MAG	GUT_GENOME007050	Bacteria	Proteobacteria	Gammaproteobacteria	Enterobacterales	Succinivibrionaceae	Anaerobiospirillum	Anaerobiospirillum sp900543125	MGYG000000338		1																							0
MGYG000000339	MAG	GUT_GENOME007057	Bacteria	Firmicutes_A	Clostridia	Oscillospirales	Oscillospiraceae	UBA9475	(blank)	MGYG000000339		1																							0
MGYG000000342	MAG	GUT_GENOME007437	Bacteria	Proteobacteria	Gammaproteobacteria	Burkholderiales	Burkholderiaceae	Oxalobacter	(blank)	MGYG000000342		1												1											1
MGYG000000359	MAG	GUT_GENOME007693	Bacteria	Firmicutes_A	Clostridia	Lachnospirales	Lachnospiraceae	UBA7182	(blank)	MGYG000000359		1		1																					0
MGYG000000377	MAG	GUT_GENOME008139	Bacteria	Firmicutes_A	Clostridia	Oscillospirales	Oscillospiraceae	UMGS1766	(blank)	MGYG000000377		1																							0
MGYG000000403	MAG	GUT_GENOME009159	Bacteria	Firmicutes_A	Clostridia	Monoglobales_A	UBA1381	UBA4716	(blank)	MGYG000000403			1																						0
MGYG000000413	MAG	GUT_GENOME009437	Bacteria	Firmicutes_B	Peptococcia	Peptococcales	Peptococcaceae	UBA7185	(blank)	MGYG000000413		1																						1	1
MGYG000000420	MAG	GUT_GENOME009602	Bacteria	Firmicutes_A	Clostridia	Lachnospirales	Anaerotignaceae	UMGS1670	UMGS1670 sp900553995	MGYG000000420		1	3																						0
MGYG000000474	MAG	GUT_GENOME011515	Bacteria	Firmicutes_A	Clostridia	Oscillospirales	Oscillospiraceae	Dysosmobacter	(blank)	MGYG000000474		1																							0
MGYG000000522	MAG	GUT_GENOME014311	Archaea	Methanobacteriota	Methanobacteria	Methanobacteriales	Methanobacteriaceae	Methanobrevibacter_A	Methanobrevibacter_A sp900766745	MGYG000000522									1																1
MGYG000000525	MAG	GUT_GENOME014491	Bacteria	Proteobacteria	Gammaproteobacteria	Burkholderiales	Burkholderiaceae	Duodenibacillus	Duodenibacillus sp900767875	MGYG000000525									1			1		1											3
MGYG000000536	MAG	GUT_GENOME014975	Bacteria	Fusobacteriota	Fusobacteriia	Fusobacteriales	Fusobacteriaceae	Cetobacterium_A	Cetobacterium_A sp900766645	MGYG000000536		1		1																					0
MGYG000000545	MAG	GUT_GENOME015556	Bacteria	Firmicutes_A	Clostridia	Lachnospirales	Lachnospiraceae	Mediterraneibacter	(blank)	MGYG000000545		1																							0
MGYG000000548	MAG	GUT_GENOME015816	Bacteria	Proteobacteria	Gammaproteobacteria	Burkholderiales	Burkholderiaceae	Sutterella	Sutterella sp900770335	MGYG000000548		1							1					1											2
MGYG000000551	MAG	GUT_GENOME016337	Bacteria	Desulfobacterota	Desulfovibrionia	Desulfovibrionales	Desulfovibrionaceae	Mailhella	Mailhella sp900553065	MGYG000000551		2	1	1																					0
MGYG000000554	MAG	GUT_GENOME016469	Bacteria	Campylobacterota	Campylobacteria	Campylobacterales	Campylobacteraceae	Campylobacter	Campylobacter fetus	MGYG000000554		1															1								1
MGYG000000555	MAG	GUT_GENOME016509	Bacteria	Firmicutes_A	Clostridia	Lachnospirales	Cellulosilyticaceae	Cellulosilyticum	Cellulosilyticum sp900556665	MGYG000000555																	2								2
MGYG000000557	MAG	GUT_GENOME016626	Bacteria	Proteobacteria	Gammaproteobacteria	Burkholderiales	Burkholderiaceae	Sutterella	(blank)	MGYG000000557		2							1																1
MGYG000000560	MAG	GUT_GENOME017205	Bacteria	Proteobacteria	Gammaproteobacteria	Burkholderiales	Burkholderiaceae	Sutterella	(blank)	MGYG000000560		1																							0
MGYG000000564	MAG	GUT_GENOME017455	Bacteria	Proteobacteria	Gammaproteobacteria	Burkholderiales	Burkholderiaceae	Duodenibacillus	Duodenibacillus sp900552915	MGYG000000564		1		1					1			1		1											3
MGYG000000566	MAG	GUT_GENOME017531	Bacteria	Desulfobacterota	Desulfovibrionia	Desulfovibrionales	Desulfovibrionaceae	Mailhella	(blank)	MGYG000000566		1																							0
MGYG000000569	MAG	GUT_GENOME017603	Bacteria	Desulfobacterota	Desulfovibrionia	Desulfovibrionales	Desulfovibrionaceae	Mailhella	(blank)	MGYG000004659		1																							0
MGYG000000574	MAG	GUT_GENOME017737	Bacteria	Firmicutes_A	Clostridia	Lachnospirales	Lachnospiraceae	(blank)	(blank)	MGYG000000574		1		1																					0
MGYG000000585	MAG	GUT_GENOME017973	Bacteria	Actinobacteriota	Coriobacteriia	Coriobacteriales	UMGS124	UMGS124	(blank)	MGYG000000585		1		1						2															2
MGYG000000589	MAG	GUT_GENOME018115	Bacteria	Firmicutes_A	Clostridia	Oscillospirales	Ruminococcaceae	Faecalibacterium	(blank)	MGYG000000589				1																					0
MGYG000000595	MAG	GUT_GENOME018196	Bacteria	Actinobacteriota	Coriobacteriia	Coriobacteriales	Eggerthellaceae	UMGS1293	UMGS1293 sp900754495	MGYG000000595		1		1													1								1
MGYG000000597	MAG	GUT_GENOME018318	Bacteria	Actinobacteriota	Coriobacteriia	Coriobacteriales	Eggerthellaceae	Senegalimassilia	(blank)	MGYG000000597				2																					0
MGYG000000611	MAG	GUT_GENOME018678	Bacteria	Actinobacteriota	Coriobacteriia	Coriobacteriales	Eggerthellaceae	Senegalimassilia	Senegalimassilia faecalis	MGYG000000611				1					1																1
MGYG000000613	MAG	GUT_GENOME018685	Bacteria	Actinobacteriota	Coriobacteriia	Coriobacteriales	UMGS124	UMGS124	(blank)	MGYG000000613		1								2															2
MGYG000000620	MAG	GUT_GENOME018858	Bacteria	Actinobacteriota	Coriobacteriia	Coriobacteriales	Atopobiaceae	Parolsenella	Parolsenella uli_B	MGYG000000620		1																							0
MGYG000000623	MAG	GUT_GENOME018957	Bacteria	Firmicutes_A	Clostridia	Lachnospirales	Lachnospiraceae	Blautia_A	Blautia_A sp900763175	MGYG000000623										1															1
MGYG000000624	MAG	GUT_GENOME018964	Bacteria	Proteobacteria	Gammaproteobacteria	Burkholderiales	Burkholderiaceae	Duodenibacillus	(blank)	MGYG000000624		1		1					1																1
MGYG000000626	MAG	GUT_GENOME018982	Bacteria	Firmicutes_A	Clostridia	Lachnospirales	Lachnospiraceae	Eubacterium_J	(blank)	MGYG000000626		1																							0
MGYG000000635	MAG	GUT_GENOME019194	Bacteria	Actinobacteriota	Coriobacteriia	Coriobacteriales	Eggerthellaceae	Ellagibacter	(blank)	MGYG000000635				1													2								2
MGYG000000643	MAG	GUT_GENOME019330	Bacteria	Actinobacteriota	Coriobacteriia	Coriobacteriales	Eggerthellaceae	Senegalimassilia	(blank)	MGYG000000643				1																					0
MGYG000000650	MAG	GUT_GENOME020414	Bacteria	Firmicutes_A	Clostridia	Lachnospirales	Lachnospiraceae	Enterocloster	(blank)	MGYG000000650		2																							0
MGYG000000657	MAG	GUT_GENOME021289	Bacteria	Proteobacteria	Gammaproteobacteria	Pseudomonadales	Pseudomonadaceae	Pseudomonas_E	Pseudomonas_E bubulae	MGYG000000657		1							1			1													2
MGYG000000668	MAG	GUT_GENOME022136	Bacteria	Firmicutes_A	Clostridia	Peptostreptococcales	Anaerovoracaceae	CAG-238	CAG-238 sp900551415	MGYG000000668			1	1																					0
MGYG000000677	MAG	GUT_GENOME022512	Bacteria	Spirochaetota	Spirochaetia	Sphaerochaetales	Sphaerochaetaceae	UBA5920	(blank)	MGYG000000677				1																					0
MGYG000000687	MAG	GUT_GENOME023484	Bacteria	Firmicutes_A	Clostridia	Lachnospirales	Lachnospiraceae	Anaerostipes	(blank)	MGYG000000687		1																							0
MGYG000000694	MAG	GUT_GENOME023976	Bacteria	Actinobacteriota	Coriobacteriia	Coriobacteriales	Coriobacteriaceae	Collinsella	(blank)	MGYG000000694		1																							0
MGYG000000708	MAG	GUT_GENOME024772	Bacteria	Proteobacteria	Gammaproteobacteria	Enterobacterales	Succinivibrionaceae	Succinivibrio	(blank)	MGYG000000708		1																							0
MGYG000000716	MAG	GUT_GENOME025412	Bacteria	Actinobacteriota	Coriobacteriia	Coriobacteriales	Coriobacteriaceae	Collinsella	(blank)	MGYG000000716		1																							0
MGYG000000717	MAG	GUT_GENOME025525	Bacteria	Proteobacteria	Gammaproteobacteria	Burkholderiales	Burkholderiaceae	Duodenibacillus	Duodenibacillus sp900762555	MGYG000000717		1							1			1		1											3
MGYG000000726	MAG	GUT_GENOME025881	Bacteria	Firmicutes_A	Clostridia	Oscillospirales	Acutalibacteraceae	CAG-180	CAG-180 sp004556705	MGYG000000726			1	1																					0
MGYG000000746	MAG	GUT_GENOME026750	Bacteria	Firmicutes_A	Clostridia	Oscillospirales	Oscillospiraceae	UBA1777	(blank)	MGYG000000746			1	1																					0
MGYG000000755	MAG	GUT_GENOME027278	Bacteria	Campylobacterota	Campylobacteria	Campylobacterales	Campylobacteraceae	Campylobacter	Campylobacter sp013416015	MGYG000000755		1								2															2
MGYG000000762	MAG	GUT_GENOME027326	Bacteria	Actinobacteriota	Actinomycetia	Mycobacteriales	Mycobacteriaceae	Corynebacterium	Corynebacterium glucuronolyticum	MGYG000000762		1																							0
MGYG000000767	MAG	GUT_GENOME027519	Bacteria	Actinobacteriota	Coriobacteriia	Coriobacteriales	Eggerthellaceae	Paraeggerthella	Paraeggerthella hongkongensis	MGYG000000767		1		1						1															1
MGYG000000777	MAG	GUT_GENOME027928	Bacteria	Actinobacteriota	Coriobacteriia	Coriobacteriales	Coriobacteriaceae	Collinsella	Collinsella sp900544135	MGYG000000777		1																							0
MGYG000000783	MAG	GUT_GENOME029599	Bacteria	Firmicutes_C	Negativicutes	Veillonellales	Veillonellaceae	Veillonella_A	Veillonella_A sp900545795	MGYG000000783		1																							0
MGYG000000796	MAG	GUT_GENOME031782	Bacteria	Proteobacteria	Gammaproteobacteria	Burkholderiales	Burkholderiaceae	Turicimonas	Turicimonas muris	MGYG000000796		1		2										1											1
MGYG000000806	MAG	GUT_GENOME032966	Bacteria	Firmicutes_A	Clostridia	Lachnospirales	Lachnospiraceae	Blautia_A	Blautia_A sp900541345	MGYG000000806			1	1					1																1
MGYG000000808	MAG	GUT_GENOME033131	Bacteria	Firmicutes_A	Clostridia	Oscillospirales	Oscillospiraceae	Dysosmobacter	Dysosmobacter sp900556925	MGYG000000808		1																							0
MGYG000000810	MAG	GUT_GENOME033647	Bacteria	Proteobacteria	Gammaproteobacteria	Burkholderiales	Burkholderiaceae	Sutterella	Sutterella sp900543805	MGYG000000810									1					1											2
MGYG000000815	MAG	GUT_GENOME034178	Bacteria	Bacteroidota	Bacteroidia	Bacteroidales	Dysgonomonadaceae	Dysgonomonas	Dysgonomonas capnocytophagoides	MGYG000000815		1							1																1
MGYG000000821	MAG	GUT_GENOME034763	Bacteria	Proteobacteria	Gammaproteobacteria	Burkholderiales	Burkholderiaceae	Sutterella	(blank)	MGYG000000821		1																							0
MGYG000000828	MAG	GUT_GENOME035511	Bacteria	Firmicutes_A	Clostridia	Lachnospirales	Lachnospiraceae	Eubacterium_I	Eubacterium_I sp900557275	MGYG000004740		1																							0
MGYG000000834	MAG	GUT_GENOME035872	Bacteria	Firmicutes_A	Clostridia	Oscillospirales	Oscillospiraceae	Dysosmobacter	Dysosmobacter sp900550685	MGYG000004784		1																							0
MGYG000000838	MAG	GUT_GENOME036651	Bacteria	Firmicutes_A	Clostridia	Oscillospirales	Butyricicoccaceae	Agathobaculum	Agathobaculum sp900557315	MGYG000000838		2																							0
MGYG000000840	MAG	GUT_GENOME036853	Bacteria	Proteobacteria	Gammaproteobacteria	Burkholderiales	Burkholderiaceae	Sutterella	(blank)	MGYG000000840		1												1											1
MGYG000000842	MAG	GUT_GENOME037069	Bacteria	Actinobacteriota	Coriobacteriia	Coriobacteriales	Coriobacteriaceae	Collinsella	Collinsella sp900540845	MGYG000000842				1																					0
MGYG000000848	MAG	GUT_GENOME037499	Bacteria	Actinobacteriota	Coriobacteriia	Coriobacteriales	Coriobacteriaceae	Collinsella	Collinsella sp900555585	MGYG000004653				1																					0
MGYG000000860	MAG	GUT_GENOME038289	Bacteria	Proteobacteria	Gammaproteobacteria	Enterobacterales	Pasteurellaceae	Haemophilus_D	(blank)	MGYG000000860									1			1		1											3
MGYG000000861	MAG	GUT_GENOME038331	Bacteria	Actinobacteriota	Coriobacteriia	Coriobacteriales	Atopobiaceae	Olsenella_B	Olsenella_B sp900548775	MGYG000000861		1																							0
MGYG000000876	MAG	GUT_GENOME042029	Bacteria	Firmicutes_A	Clostridia	Oscillospirales	Ruminococcaceae	Faecalibacterium	(blank)	MGYG000000876								1																	0
MGYG000000898	MAG	GUT_GENOME044257	Bacteria	Firmicutes_A	Clostridia_A	Christensenellales	CAG-138	UBA5394	UBA5394 sp900542615	MGYG000000898		1	1	1													1								1
MGYG000000907	MAG	GUT_GENOME045096	Bacteria	Actinobacteriota	Coriobacteriia	Coriobacteriales	Coriobacteriaceae	Collinsella	Collinsella sp900551665	MGYG000000907				1																					0
MGYG000000908	MAG	GUT_GENOME045178	Bacteria	Firmicutes	Bacilli	Erysipelotrichales	Erysipelatoclostridiaceae	Beduini	Beduini sp900550005	MGYG000000908		1																							0
MGYG000000911	MAG	GUT_GENOME045302	Bacteria	Actinobacteriota	Coriobacteriia	Coriobacteriales	Eggerthellaceae	Slackia_A	Slackia_A sp900553775	MGYG000000911		1		1																					0
MGYG000000913	MAG	GUT_GENOME045630	Bacteria	Firmicutes_A	Clostridia	Lachnospirales	Lachnospiraceae	Blautia	Blautia sp900556555	MGYG000000913		1																							0
MGYG000000915	MAG	GUT_GENOME045758	Bacteria	Firmicutes_A	Clostridia	Clostridiales	Clostridiaceae	Clostridium	Clostridium nigeriense	MGYG000000915		1																							0
MGYG000000918	MAG	GUT_GENOME045895	Bacteria	Proteobacteria	Gammaproteobacteria	Burkholderiales	Burkholderiaceae	Sutterella	Sutterella sp900545275	MGYG000000918									1					1											2
MGYG000000919	MAG	GUT_GENOME046050	Bacteria	Firmicutes_A	Clostridia	Lachnospirales	Cellulosilyticaceae	Niameybacter	Niameybacter sp900551325	MGYG000000919		1																							0
MGYG000000926	MAG	GUT_GENOME047123	Bacteria	Firmicutes_C	Negativicutes	Veillonellales	Veillonellaceae	Veillonella	Veillonella sp900549845	MGYG000000926									1																1
MGYG000000936	MAG	GUT_GENOME048115	Bacteria	Actinobacteriota	Coriobacteriia	Coriobacteriales	Coriobacteriaceae	Collinsella	Collinsella sp900544235	MGYG000000936		1																							0
MGYG000000938	MAG	GUT_GENOME048181	Bacteria	Firmicutes_A	Clostridia	Oscillospirales	Oscillospiraceae	UBA5446	UBA5446 sp900546485	MGYG000000938				1																					0
MGYG000000951	MAG	GUT_GENOME050070	Bacteria	Firmicutes_A	Clostridia	Peptostreptococcales	Peptostreptococcaceae	GCA-900066495	GCA-900066495 sp900545985	MGYG000000951		1																							0
MGYG000000966	MAG	GUT_GENOME057155	Bacteria	Firmicutes_A	Clostridia	Lachnospirales	Lachnospiraceae	Blautia_A	Blautia_A sp900553515	MGYG000000966		1																	1						1
MGYG000000987	MAG	GUT_GENOME060514	Bacteria	Firmicutes_A	Clostridia	Lachnospirales	Lachnospiraceae	Merdimonas	Merdimonas sp900553355	MGYG000000987		1	1	1																					0
MGYG000000993	MAG	GUT_GENOME062339	Bacteria	Proteobacteria	Gammaproteobacteria	Enterobacterales	Pasteurellaceae	Haemophilus_D	Haemophilus_D sp900756155	MGYG000000993									1			1		1											3
MGYG000001007	MAG	GUT_GENOME065434	Bacteria	Firmicutes_A	Clostridia	Peptostreptococcales	Peptostreptococcaceae	Intestinibacter	Intestinibacter sp900540355	MGYG000001007																		1							1
MGYG000001010	MAG	GUT_GENOME065630	Bacteria	Firmicutes_C	Negativicutes	Veillonellales	Veillonellaceae	Veillonella	Veillonella sp900538355	MGYG000001010									1																1
MGYG000001018	MAG	GUT_GENOME066225	Bacteria	Firmicutes_A	Clostridia	Lachnospirales	Lachnospiraceae	Mediterraneibacter	Mediterraneibacter sp900751785	MGYG000001018		1																							0
MGYG000001023	MAG	GUT_GENOME066597	Bacteria	Firmicutes_B	Peptococcia	Peptococcales	Peptococcaceae	UMGS1590	UMGS1590 sp900552455	MGYG000001023			1	1																					0
MGYG000001035	MAG	GUT_GENOME068652	Bacteria	Proteobacteria	Gammaproteobacteria	Pseudomonadales	Pseudomonadaceae	Pseudomonas_E	Pseudomonas_E putida_P	MGYG000001035									1								1								2
MGYG000001044	MAG	GUT_GENOME070478	Bacteria	Campylobacterota	Campylobacteria	Campylobacterales	Campylobacteraceae	Campylobacter	Campylobacter sp900753405	MGYG000001044		1																							0
MGYG000001049	MAG	GUT_GENOME071027	Bacteria	Firmicutes_A	Clostridia	Oscillospirales	Oscillospiraceae	UBA1777	(blank)	MGYG000001049		1	1	2																					0
MGYG000001062	MAG	GUT_GENOME075349	Bacteria	Actinobacteriota	Coriobacteriia	Coriobacteriales	Eggerthellaceae	CAG-1427	CAG-1427 sp900556585	MGYG000001062				1																					0
MGYG000001071	MAG	GUT_GENOME077606	Bacteria	Proteobacteria	Gammaproteobacteria	Enterobacterales	Pasteurellaceae	Haemophilus_A	Haemophilus_A sputorum	MGYG000001071		1							1					1											2
MGYG000001073	MAG	GUT_GENOME078005	Bacteria	Fusobacteriota	Fusobacteriia	Fusobacteriales	Fusobacteriaceae	Fusobacterium_B	Fusobacterium_B sp900554885	MGYG000001073		1																							0
MGYG000001078	MAG	GUT_GENOME078449	Bacteria	Actinobacteriota	Actinomycetia	Actinomycetales	Micrococcaceae	Rothia	Rothia sp001808955	MGYG000001078										1															1
MGYG000001079	MAG	GUT_GENOME078496	Bacteria	Campylobacterota	Campylobacteria	Campylobacterales	Campylobacteraceae	Campylobacter_B	Campylobacter_B sp900539505	MGYG000001079		1	1										1												1
MGYG000001088	MAG	GUT_GENOME079379	Bacteria	Proteobacteria	Gammaproteobacteria	Enterobacterales	Pasteurellaceae	Haemophilus_D	Haemophilus_D parainfluenzae_L	MGYG000001088									1			1		1											3
MGYG000001089	MAG	GUT_GENOME079745	Bacteria	Firmicutes_A	Clostridia	Clostridiales	Clostridiaceae	Clostridium	Clostridium sp000435835	MGYG000001089																	1								1
MGYG000001091	MAG	GUT_GENOME080199	Bacteria	Proteobacteria	Gammaproteobacteria	Enterobacterales	Enterobacteriaceae	Citrobacter_A	Citrobacter_A sp009363175	MGYG000001091		1		1										1			1								2
MGYG000001094	MAG	GUT_GENOME080362	Bacteria	Proteobacteria	Gammaproteobacteria	Burkholderiales	Rhodocyclaceae	Azonexus	Azonexus sp900549295	MGYG000001094		1											1	1			1								3
MGYG000001102	MAG	GUT_GENOME081295	Bacteria	Firmicutes_B	Peptococcia	Peptococcales	Peptococcaceae	UBA7185	UBA7185 sp900756555	MGYG000001102		1	1	2																					0
MGYG000001103	MAG	GUT_GENOME081297	Bacteria	Firmicutes_A	Clostridia_A	Christensenellales	CAG-74	UMGS1600	UMGS1600 sp900553315	MGYG000001103				2																					0
MGYG000001112	MAG	GUT_GENOME082800	Bacteria	Proteobacteria	Gammaproteobacteria	Enterobacterales	Pasteurellaceae	Haemophilus_D	(blank)	MGYG000001112									1			1		1											3
MGYG000001113	MAG	GUT_GENOME082811	Bacteria	Proteobacteria	Gammaproteobacteria	Burkholderiales	Burkholderiaceae	Duodenibacillus	Duodenibacillus sp900552545	MGYG000001113												1		1											2
MGYG000001118	MAG	GUT_GENOME083297	Bacteria	Firmicutes_A	Clostridia	Lachnospirales	Anaerotignaceae	HGM11808	HGM11808 sp900757025	MGYG000001118		1	3																						0
MGYG000001130	MAG	GUT_GENOME084378	Bacteria	Actinobacteriota	Coriobacteriia	Coriobacteriales	Coriobacteriaceae	Collinsella	Collinsella sp900757615	MGYG000001130		1																							0
MGYG000001147	MAG	GUT_GENOME086272	Bacteria	Proteobacteria	Gammaproteobacteria	Burkholderiales	Burkholderiaceae	Sutterella	Sutterella sp900757865	MGYG000004825		1																							0
MGYG000001163	MAG	GUT_GENOME088630	Bacteria	Actinobacteriota	Coriobacteriia	Coriobacteriales	Eggerthellaceae	CAG-1427	CAG-1427 sp900542265	MGYG000001163		1																							0
MGYG000001166	MAG	GUT_GENOME088940	Bacteria	Firmicutes_A	Clostridia	Oscillospirales	Oscillospiraceae	F23-B02	F23-B02 sp004557075	MGYG000001166			1	1																					0
MGYG000001168	MAG	GUT_GENOME089175	Bacteria	Actinobacteriota	Coriobacteriia	Coriobacteriales	Eggerthellaceae	CAG-1427	CAG-1427 sp000436075	MGYG000001168										1															1
MGYG000001173	MAG	GUT_GENOME089665	Bacteria	Actinobacteriota	Coriobacteriia	Coriobacteriales	Coriobacteriaceae	Collinsella	Collinsella sp900759335	MGYG000001173				1																					0
MGYG000001178	MAG	GUT_GENOME090533	Bacteria	Firmicutes_A	Clostridia	Lachnospirales	Lachnospiraceae	Anaerosacchariphilus	Anaerosacchariphilus sp900553635	MGYG000001178		1																							0
MGYG000001181	MAG	GUT_GENOME090740	Bacteria	Firmicutes_B	Peptococcia	Peptococcales	Peptococcaceae	UMGS1590	(blank)	MGYG000001181		1	1	2																					0
MGYG000001191	MAG	GUT_GENOME091217	Bacteria	Firmicutes_A	Clostridia	Peptostreptococcales	Anaerovoracaceae	UMGS973	UMGS973 sp900547295	MGYG000001191				1																					0
MGYG000001194	MAG	GUT_GENOME091537	Bacteria	Actinobacteriota	Coriobacteriia	Coriobacteriales	QAMH01	QAMH01	QAMH01 sp003149935	MGYG000001194										1															1
MGYG000001207	MAG	GUT_GENOME092436	Bacteria	Actinobacteriota	Coriobacteriia	Coriobacteriales	Eggerthellaceae	Eggerthella	Eggerthella sinensis	MGYG000004896		1		3					1	1															2
MGYG000001214	MAG	GUT_GENOME092876	Bacteria	Actinobacteriota	Coriobacteriia	Coriobacteriales	Atopobiaceae	Lancefieldella	Lancefieldella rimae	MGYG000001214																	1								1
MGYG000001224	MAG	GUT_GENOME093605	Bacteria	Firmicutes_A	Clostridia	Lachnospirales	Lachnospiraceae	Blautia_A	Blautia_A sp900547615	MGYG000001224			1	1															1						1
MGYG000001226	MAG	GUT_GENOME093619	Bacteria	Firmicutes_A	Clostridia	Oscillospirales	Oscillospiraceae	HGM13006	HGM13006 sp900757695	MGYG000001226		1																							0
MGYG000001228	MAG	GUT_GENOME093688	Bacteria	Firmicutes_A	Clostridia	Oscillospirales	Oscillospiraceae	CAG-110	CAG-110 sp900551495	MGYG000001228				1																					0
MGYG000001231	MAG	GUT_GENOME093753	Bacteria	Actinobacteriota	Coriobacteriia	Coriobacteriales	QAMH01	CACZQA01	CACZQA01 sp900758075	MGYG000001231			1	1																					0
MGYG000001237	MAG	GUT_GENOME094063	Bacteria	Firmicutes_A	Clostridia_A	Christensenellales	CAG-74	UMGS1600	UMGS1600 sp900553295	MGYG000001237				2																					0
MGYG000001243	MAG	GUT_GENOME094468	Bacteria	Firmicutes_A	Clostridia	Oscillospirales	Oscillospiraceae	UBA1777	UBA1777 sp900754515	MGYG000001243			1	4																					0
MGYG000001250	MAG	GUT_GENOME094927	Bacteria	Firmicutes_A	Clostridia	Lachnospirales	Lachnospiraceae	Enterocloster	Enterocloster sp900759225	MGYG000001250		1																							0
MGYG000001251	MAG	GUT_GENOME094937	Bacteria	Firmicutes_A	Clostridia	Lachnospirales	Lachnospiraceae	Lachnoclostridium_A	Lachnoclostridium_A sp002160755	MGYG000001251		1																							0
MGYG000001252	MAG	GUT_GENOME094938	Bacteria	Firmicutes_A	Clostridia	Lachnospirales	Lachnospiraceae	Catenibacillus	Catenibacillus sp900557175	MGYG000001252		1		1																					0
MGYG000001258	MAG	GUT_GENOME095186	Bacteria	Actinobacteriota	Actinomycetia	Actinomycetales	Micrococcaceae	Rothia	Rothia sp902373285	MGYG000001258										1															1
MGYG000001261	MAG	GUT_GENOME095246	Bacteria	Proteobacteria	Alphaproteobacteria	Caulobacterales	Caulobacteraceae	Caulobacter	Caulobacter sp903900155	MGYG000001261		1										1													1
MGYG000001263	MAG	GUT_GENOME095248	Bacteria	Proteobacteria	Gammaproteobacteria	Burkholderiales	Burkholderiaceae	Acidovorax	Acidovorax sp000302535	MGYG000001263		3	1						1			1		1											3
MGYG000001264	MAG	GUT_GENOME095250	Bacteria	Proteobacteria	Gammaproteobacteria	Burkholderiales	Burkholderiaceae	Acidovorax	Acidovorax temperans	MGYG000001264		4	1						1	1		1													3
MGYG000001265	MAG	GUT_GENOME095287	Bacteria	Proteobacteria	Alphaproteobacteria	Rhizobiales	Beijerinckiaceae	Methylobacterium	Methylobacterium sp002778835	MGYG000001265		2							2					1											3
MGYG000001266	MAG	GUT_GENOME095296	Bacteria	Proteobacteria	Gammaproteobacteria	Enterobacterales	Enterobacteriaceae	Atlantibacter	Atlantibacter hermannii	MGYG000001266		1											1	1											2
MGYG000001268	MAG	GUT_GENOME095336	Bacteria	Actinobacteriota	Actinomycetia	Actinomycetales	Micrococcaceae	Rothia	Rothia mucilaginosa_B	MGYG000001268										1															1
MGYG000001269	MAG	GUT_GENOME095352	Bacteria	Actinobacteriota	Actinomycetia	Actinomycetales	Micrococcaceae	Rothia	Rothia mucilaginosa	MGYG000001269										1															1
MGYG000001273	MAG	GUT_GENOME095471	Bacteria	Actinobacteriota	Actinomycetia	Actinomycetales	Actinomycetaceae	Pauljensenia	Pauljensenia sp902373435	MGYG000001273									1																1
MGYG000001276	MAG	GUT_GENOME095515	Bacteria	Firmicutes_A	Clostridia	Eubacteriales	Eubacteriaceae	Eubacterium	Eubacterium limosum	MGYG000001276		1	1	3					1																1
MGYG000001277	MAG	GUT_GENOME095520	Bacteria	Desulfobacterota	Desulfovibrionia	Desulfovibrionales	Desulfovibrionaceae	Bilophila	Bilophila sp902373525	MGYG000001277			1	1													1								1
MGYG000001278	MAG	GUT_GENOME095591	Bacteria	Actinobacteriota	Coriobacteriia	Coriobacteriales	Eggerthellaceae	DNF00809	DNF00809 sp001552935	MGYG000001278		2																							0
MGYG000001279	MAG	GUT_GENOME095592	Bacteria	Proteobacteria	Gammaproteobacteria	Pseudomonadales	Pseudomonadaceae	Pseudomonas_E	Pseudomonas_E fulva	MGYG000001279		2							1			1													2
MGYG000001284	MAG	GUT_GENOME095650	Bacteria	Actinobacteriota	Actinomycetia	Actinomycetales	Actinomycetaceae	Pauljensenia	(blank)	MGYG000001284									1																1
MGYG000001285	MAG	GUT_GENOME095685	Bacteria	Actinobacteriota	Actinomycetia	Actinomycetales	Actinomycetaceae	Pauljensenia	Pauljensenia sp902373545	MGYG000001285									1		1														2
MGYG000001286	MAG	GUT_GENOME095707	Bacteria	Firmicutes_A	Clostridia	Oscillospirales	Oscillospiraceae	UMGS1872	UMGS1872 sp902373635	MGYG000001286		1																							0
MGYG000001294	Isolate	GUT_GENOME095941	Bacteria	Proteobacteria	Gammaproteobacteria	Burkholderiales	Burkholderiaceae	Parasutterella	Parasutterella excrementihominis	MGYG000001294				2					1																1
MGYG000001295	Isolate	GUT_GENOME095942	Bacteria	Desulfobacterota	Desulfovibrionia	Desulfovibrionales	Desulfovibrionaceae	Desulfovibrio	Desulfovibrio fairfieldensis	MGYG000001295			1				1			1							1								2
MGYG000001297	Isolate	GUT_GENOME095944	Bacteria	Campylobacterota	Campylobacteria	Campylobacterales	Campylobacteraceae	Campylobacter_D	Campylobacter_D coli	MGYG000001297			1																						0
MGYG000001300	Isolate	GUT_GENOME095967	Bacteria	Firmicutes_A	Clostridia	Oscillospirales	Ruminococcaceae	Faecalibacterium	Faecalibacterium prausnitzii	MGYG000001300								1																	0
MGYG000001303	Isolate	GUT_GENOME095973	Bacteria	Firmicutes_A	Clostridia	Lachnospirales	Lachnospiraceae	Clostridium_AP	Clostridium_AP scindens	MGYG000001303			1	2																					0
MGYG000001307	Isolate	GUT_GENOME095980	Bacteria	Proteobacteria	Gammaproteobacteria	Enterobacterales	Enterobacteriaceae	Providencia	Providencia stuartii	MGYG000001307		1										1		1			1								3
MGYG000001309	Isolate	GUT_GENOME095982	Bacteria	Firmicutes_A	Clostridia	Clostridiales	Clostridiaceae	Clostridium_F	Clostridium_F botulinum_A	MGYG000001309		1	1	1																					0
MGYG000001311	Isolate	GUT_GENOME095986	Bacteria	Firmicutes_A	Clostridia	Lachnospirales	Lachnospiraceae	Enterocloster	Enterocloster sp000155435	MGYG000001311		1																							0
MGYG000001312	Isolate	GUT_GENOME095989	Bacteria	Campylobacterota	Campylobacteria	Campylobacterales	Helicobacteraceae	Helicobacter_D	Helicobacter_D pullorum	MGYG000001312		2										1													1
MGYG000001317	Isolate	GUT_GENOME095995	Bacteria	Proteobacteria	Gammaproteobacteria	Enterobacterales	Enterobacteriaceae	Citrobacter	Citrobacter portucalensis_A	MGYG000001317				1									1	1											2
MGYG000001318	Isolate	GUT_GENOME095996	Bacteria	Proteobacteria	Gammaproteobacteria	Enterobacterales	Enterobacteriaceae	Enterobacter	Enterobacter cancerogenus	MGYG000001318													1	1											2
MGYG000001321	Isolate	GUT_GENOME096004	Bacteria	Desulfobacterota	Desulfovibrionia	Desulfovibrionales	Desulfovibrionaceae	Desulfovibrio	Desulfovibrio piger	MGYG000001321			2	1						1							1								2
MGYG000001322	Isolate	GUT_GENOME096020	Bacteria	Firmicutes_A	Clostridia	Oscillospirales	Ruminococcaceae	Gemmiger	Gemmiger variabilis	MGYG000001322		1																							0
MGYG000001323	Isolate	GUT_GENOME096025	Bacteria	Proteobacteria	Gammaproteobacteria	Enterobacterales	Enterobacteriaceae	Providencia	Providencia rettgeri_D	MGYG000001323		1										1		1			1								3
MGYG000001330	Isolate	GUT_GENOME096040	Bacteria	Campylobacterota	Campylobacteria	Campylobacterales	Helicobacteraceae	Helicobacter_D	Helicobacter_D winghamensis	MGYG000001330		2											1												1
MGYG000001331	Isolate	GUT_GENOME096042	Bacteria	Proteobacteria	Gammaproteobacteria	Burkholderiales	Burkholderiaceae	Oxalobacter	Oxalobacter formigenes	MGYG000001331		1							1			1													2
MGYG000001338	Isolate	GUT_GENOME096067	Bacteria	Firmicutes_A	Clostridia	Lachnospirales	Lachnospiraceae	Blautia_A	Blautia_A wexlerae_A	MGYG000001338																			2						2
MGYG000001339	Isolate	GUT_GENOME096069	Bacteria	Synergistota	Synergistia	Synergistales	Acetomicrobiaceae	Acetomicrobium	Acetomicrobium hydrogeniformans	MGYG000001339		3	1	4					1																1
MGYG000001348	Isolate	GUT_GENOME096089	Bacteria	Campylobacterota	Campylobacteria	Campylobacterales	Helicobacteraceae	Helicobacter_D	Helicobacter_D canadensis	MGYG000001348		1											1												1
MGYG000001349	Isolate	GUT_GENOME096096	Bacteria	Firmicutes_C	Negativicutes	Veillonellales	Veillonellaceae	Veillonella	Veillonella parvula_A	MGYG000001349									1																1
MGYG000001351	Isolate	GUT_GENOME096099	Bacteria	Proteobacteria	Gammaproteobacteria	Enterobacterales	Enterobacteriaceae	Edwardsiella	Edwardsiella tarda	MGYG000001351		3		1									1	1			1								3
MGYG000001358	Isolate	GUT_GENOME096158	Bacteria	Campylobacterota	Campylobacteria	Campylobacterales	Campylobacteraceae	Campylobacter_D	Campylobacter_D upsaliensis	MGYG000001358			2																						0
MGYG000001359	Isolate	GUT_GENOME096166	Bacteria	Desulfobacterota	Desulfovibrionia	Desulfovibrionales	Desulfovibrionaceae	Bilophila	Bilophila wadsworthia	MGYG000001359			1	1													1								1
MGYG000001361	Isolate	GUT_GENOME096170	Bacteria	Proteobacteria	Gammaproteobacteria	Burkholderiales	Burkholderiaceae	Sutterella	Sutterella wadsworthensis	MGYG000001361				1					1			1													2
MGYG000001368	Isolate	GUT_GENOME096179	Bacteria	Firmicutes_A	Clostridia	Lachnospirales	Lachnospiraceae	Muricomes	Muricomes fissicatena_A	MGYG000001368				1																					0
MGYG000001371	Isolate	GUT_GENOME096189	Bacteria	Firmicutes	Bacilli	Paenibacillales	Paenibacillaceae	Paenibacillus	Paenibacillus lautus_A	MGYG000001371		1	1																						0
MGYG000001376	Isolate	GUT_GENOME096200	Bacteria	Bacteroidota	Bacteroidia	Bacteroidales	Dysgonomonadaceae	Dysgonomonas	Dysgonomonas gadei	MGYG000001376		1							1																1
MGYG000001382	Isolate	GUT_GENOME096217	Bacteria	Actinobacteriota	Coriobacteriia	Coriobacteriales	Coriobacteriaceae	Collinsella	Collinsella tanakaei	MGYG000001382				1																					0
MGYG000001384	Isolate	GUT_GENOME096221	Bacteria	Proteobacteria	Gammaproteobacteria	Burkholderiales	Burkholderiaceae	Ralstonia	Ralstonia pickettii	MGYG000001384		2	1						1			1													2
MGYG000001387	Isolate	GUT_GENOME096234	Bacteria	Actinobacteriota	Coriobacteriia	Coriobacteriales	Eggerthellaceae	Senegalimassilia	Senegalimassilia anaerobia	MGYG000001387				1																					0
MGYG000001388	Isolate	GUT_GENOME096235	Bacteria	Firmicutes_B	Desulfitobacteriia	Desulfitobacteriales	Desulfitobacteriaceae	Desulfitobacterium	Desulfitobacterium hafniense	MGYG000001388		2		1					1																1
MGYG000001389	Isolate	GUT_GENOME096236	Bacteria	Synergistota	Synergistia	Synergistales	Synergistaceae	Cloacibacillus	Cloacibacillus evryensis	MGYG000001389		2	1	1													1								1
MGYG000001390	Isolate	GUT_GENOME096239	Bacteria	Firmicutes	Bacilli	Bacillales_B	Domibacillaceae	Bacillus_O	Bacillus_O smithii	MGYG000001390		1																							0
MGYG000001392	Isolate	GUT_GENOME096243	Bacteria	Campylobacterota	Campylobacteria	Campylobacterales	Campylobacteraceae	Campylobacter_A	Campylobacter_A concisus_R	MGYG000001392		1	1							1							1								2
MGYG000001393	Isolate	GUT_GENOME096244	Bacteria	Proteobacteria	Gammaproteobacteria	Enterobacterales	Enterobacteriaceae	Hafnia	Hafnia paralvei	MGYG000001393													1	1			1								3
MGYG000001394	Isolate	GUT_GENOME096246	Bacteria	Proteobacteria	Gammaproteobacteria	Enterobacterales	Enterobacteriaceae	Yokenella	Yokenella regensburgei	MGYG000001394		1										1		1			1								3
MGYG000001401	Isolate	GUT_GENOME096259	Bacteria	Proteobacteria	Gammaproteobacteria	Burkholderiales	Burkholderiaceae	Sutterella	Sutterella parvirubra	MGYG000001401		1							1					2											3
MGYG000001403	Isolate	GUT_GENOME096268	Bacteria	Firmicutes	Bacilli	Bacillales_D	Amphibacillaceae	Oceanobacillus	Oceanobacillus massiliensis	MGYG000001403		1																							0
MGYG000001404	Isolate	GUT_GENOME096269	Bacteria	Firmicutes	Bacilli	Paenibacillales	Paenibacillaceae	Paenibacillus_L	Paenibacillus_L senegalensis	MGYG000001404			1																						0
MGYG000001405	Isolate	GUT_GENOME096270	Bacteria	Firmicutes	Bacilli	Bacillales	Bacillaceae_L	Ferdinandcohnia	Ferdinandcohnia timonensis	MGYG000001405		1																							0
MGYG000001406	Isolate	GUT_GENOME096271	Bacteria	Firmicutes	Bacilli	Bacillales_A	Planococcaceae	Kurthia	Kurthia massiliensis	MGYG000001406		1																							0
MGYG000001407	Isolate	GUT_GENOME096272	Bacteria	Firmicutes_A	Clostridia	Clostridiales	Clostridiaceae	Clostridium_J	Clostridium_J senegalense	MGYG000001407		1																							0
MGYG000001408	Isolate	GUT_GENOME096273	Bacteria	Actinobacteriota	Actinomycetia	Actinomycetales	Brevibacteriaceae	Brevibacterium	Brevibacterium senegalense	MGYG000001408		1																							0
MGYG000001409	Isolate	GUT_GENOME096274	Bacteria	Actinobacteriota	Coriobacteriia	Coriobacteriales	Eggerthellaceae	Slackia_A	Slackia_A piriformis	MGYG000001409				1																					0
MGYG000001410	Isolate	GUT_GENOME096276	Bacteria	Proteobacteria	Gammaproteobacteria	Burkholderiales	Burkholderiaceae	Sutterella	Sutterella wadsworthensis_A	MGYG000001410															2										2
MGYG000001412	Isolate	GUT_GENOME096283	Bacteria	Firmicutes	Bacilli	Bacillales_B	DSM-18226	Robertmurraya	Robertmurraya massiliosenegalensis	MGYG000001412		1	1	1																					0
MGYG000001416	Isolate	GUT_GENOME096287	Bacteria	Actinobacteriota	Actinomycetia	Actinomycetales	Cellulomonadaceae	Cellulomonas	Cellulomonas massiliensis	MGYG000001416		1																							0
MGYG000001417	Isolate	GUT_GENOME096289	Bacteria	Proteobacteria	Gammaproteobacteria	Burkholderiales	Burkholderiaceae	Noviherbaspirillum	Noviherbaspirillum massiliense	MGYG000001417		1	1							1															1
MGYG000001418	Isolate	GUT_GENOME096290	Bacteria	Actinobacteriota	Actinomycetia	Propionibacteriales	Nocardioidaceae	Aeromicrobium	Aeromicrobium massiliense	MGYG000001418		1												1											1
MGYG000001419	Isolate	GUT_GENOME096291	Bacteria	Actinobacteriota	Actinomycetia	Actinomycetales	Cellulomonadaceae	Timonella	Timonella senegalensis	MGYG000001419		1																							0
MGYG000001421	Isolate	GUT_GENOME096293	Bacteria	Firmicutes	Bacilli	Erysipelotrichales	Erysipelotrichaceae	Dielma	Dielma fastidiosa	MGYG000001421				1																					0
MGYG000001423	Isolate	GUT_GENOME096295	Bacteria	Firmicutes_A	Clostridia	Clostridiales	Clostridiaceae	Clostridium	Clostridium celatum	MGYG000001423		1																							0
MGYG000001426	Isolate	GUT_GENOME096298	Bacteria	Proteobacteria	Gammaproteobacteria	Enterobacterales	Enterobacteriaceae	Phytobacter	Phytobacter massiliensis	MGYG000001426		1											1	1											2
MGYG000001428	Isolate	GUT_GENOME096300	Bacteria	Firmicutes	Bacilli	Bacillales_B	DSM-1321	Bacillus_BN	Bacillus_BN massilioanorexius	MGYG000001428		1																							0
MGYG000001432	Isolate	GUT_GENOME096364	Bacteria	Campylobacterota	Campylobacteria	Campylobacterales	Helicobacteraceae	Helicobacter_C	Helicobacter_C cinaedi	MGYG000001432		1							1																1
MGYG000001437	Isolate	GUT_GENOME096373	Bacteria	Firmicutes	Bacilli	Staphylococcales	Staphylococcaceae	Staphylococcus	Staphylococcus schleiferi	MGYG000001437		1																							0
MGYG000001441	Isolate	GUT_GENOME096378	Bacteria	Actinobacteriota	Actinomycetia	Actinomycetales	Actinomycetaceae	Pauljensenia	Pauljensenia sp000411415	MGYG000001441									1		1														2
MGYG000001443	Isolate	GUT_GENOME096381	Bacteria	Actinobacteriota	Actinomycetia	Streptomycetales	Streptomycetaceae	Streptomyces	Streptomyces albus	MGYG000001443		1								1	1														2
MGYG000001444	Isolate	GUT_GENOME096383	Bacteria	Firmicutes_C	Negativicutes	Veillonellales	Veillonellaceae	Veillonella	Veillonella atypica	MGYG000001444									1																1
MGYG000001445	Isolate	GUT_GENOME096384	Bacteria	Proteobacteria	Gammaproteobacteria	Enterobacterales	Enterobacteriaceae	Cedecea	Cedecea davisae	MGYG000001445		2											1	1			1								3
MGYG000001449	Isolate	GUT_GENOME096388	Bacteria	Firmicutes	Bacilli	Staphylococcales	Salinicoccaceae	Nosocomiicoccus	Nosocomiicoccus massiliensis	MGYG000001449		2																							0
MGYG000001451	Isolate	GUT_GENOME096390	Bacteria	Firmicutes	Bacilli	Paenibacillales	Paenibacillaceae	Paenibacillus_A	Paenibacillus_A antibioticophila	MGYG000001451		1																							0
MGYG000001453	Isolate	GUT_GENOME096393	Bacteria	Firmicutes	Bacilli	Aneurinibacillales	Aneurinibacillaceae	Aneurinibacillus	Aneurinibacillus aneurinilyticus	MGYG000001453		1																							0
MGYG000001457	Isolate	GUT_GENOME096406	Bacteria	Proteobacteria	Gammaproteobacteria	Pseudomonadales	Pseudomonadaceae	Pseudomonas_B	Pseudomonas_B luteola	MGYG000001457		4							1			1													2
MGYG000001458	Isolate	GUT_GENOME096407	Bacteria	Fusobacteriota	Fusobacteriia	Fusobacteriales	Fusobacteriaceae	Cetobacterium_A	Cetobacterium_A somerae	MGYG000001458			1	2																					0
MGYG000001460	Isolate	GUT_GENOME096414	Bacteria	Firmicutes_A	Clostridia	Peptostreptococcales	Peptostreptococcaceae	Romboutsia	Romboutsia dakarensis	MGYG000001460		1																							0
MGYG000001465	Isolate	GUT_GENOME096424	Bacteria	Proteobacteria	Gammaproteobacteria	Enterobacterales	Enterobacteriaceae	Providencia	Providencia alcalifaciens_A	MGYG000001465		1											1	1			1								3
MGYG000001466	Isolate	GUT_GENOME096425	Bacteria	Proteobacteria	Gammaproteobacteria	Enterobacterales	Enterobacteriaceae	Providencia	Providencia alcalifaciens	MGYG000001466		1											1	1			1								3
MGYG000001468	Isolate	GUT_GENOME096430	Bacteria	Actinobacteriota	Actinomycetia	Mycobacteriales	Geodermatophilaceae	Blastococcus	Blastococcus massiliensis	MGYG000001468		1												1										1	2
MGYG000001469	Isolate	GUT_GENOME096431	Bacteria	Firmicutes	Bacilli	Bacillales_B	DSM-18226	Neobacillus	Neobacillus jeddahensis	MGYG000001469		1	1																						0
MGYG000001470	Isolate	GUT_GENOME096435	Bacteria	Firmicutes	Bacilli	Bacillales_D	Amphibacillaceae	Virgibacillus	Virgibacillus kapii	MGYG000001470		1																							0
MGYG000001474	Isolate	GUT_GENOME096442	Bacteria	Firmicutes_A	Clostridia	Clostridiales	Clostridiaceae	Clostridium_J	Clostridium_J sp000821305	MGYG000001474		1																							0
MGYG000001475	Isolate	GUT_GENOME096443	Bacteria	Firmicutes	Bacilli	Bacillales_B	DSM-18226	Neobacillus	Neobacillus rubiinfantis	MGYG000001475		1	1																						0
MGYG000001478	Isolate	GUT_GENOME096454	Bacteria	Actinobacteriota	Coriobacteriia	Coriobacteriales	Coriobacteriaceae	Collinsella	Collinsella sp000763055	MGYG000001478		1																							0
MGYG000001479	Isolate	GUT_GENOME096458	Bacteria	Firmicutes_A	Clostridia	Clostridiales	Clostridiaceae	Clostridium_AA	Clostridium_AA polynesiense	MGYG000001479			1	1																					0
MGYG000001481	Isolate	GUT_GENOME096462	Bacteria	Firmicutes	Bacilli	Bacillales_B	DSM-18226	Neobacillus	Neobacillus sp000821085	MGYG000001481		1	1	1					1																1
MGYG000001483	Isolate	GUT_GENOME096466	Bacteria	Actinobacteriota	Actinomycetia	Propionibacteriales	Propionibacteriaceae	Arachnia	Arachnia massiliensis	MGYG000001483		1												1											1
MGYG000001484	Isolate	GUT_GENOME096467	Bacteria	Actinobacteriota	Actinomycetia	Propionibacteriales	Propionibacteriaceae	Nigerium	Nigerium massiliense	MGYG000001484		1																							0
MGYG000001485	Isolate	GUT_GENOME096468	Bacteria	Proteobacteria	Gammaproteobacteria	Pseudomonadales	Pseudomonadaceae	Pseudomonas_E	Pseudomonas_E massiliensis	MGYG000001485		2							1				1	1											3
MGYG000001486	Isolate	GUT_GENOME096469	Bacteria	Actinobacteriota	Actinomycetia	Actinomycetales	Dermatophilaceae	Mobilicoccus	Mobilicoccus massiliensis	MGYG000001486		1																							0
MGYG000001491	Isolate	GUT_GENOME096480	Bacteria	Firmicutes	Bacilli	Rubeoparvulales	Rubeoparvulaceae	Rubeoparvulum	Rubeoparvulum massiliense	MGYG000001491		1	1																						0
MGYG000001494	Isolate	GUT_GENOME096489	Bacteria	Proteobacteria	Gammaproteobacteria	Burkholderiales	Burkholderiaceae	Mesosutterella	Mesosutterella massiliensis	MGYG000001494									2	1		1													4
MGYG000001495	Isolate	GUT_GENOME096490	Bacteria	Firmicutes_A	Clostridia	Tissierellales	Peptoniphilaceae	Anaerococcus	Anaerococcus jeddahensis	MGYG000001495		1							1																1
MGYG000001496	Isolate	GUT_GENOME096491	Bacteria	Firmicutes_A	Clostridia	Lachnospirales	Lachnospiraceae	Extibacter	Extibacter sp001185345	MGYG000001496		1	1	1																					0
MGYG000001497	Isolate	GUT_GENOME096493	Bacteria	Firmicutes_A	Clostridia	Clostridiales	Clostridiaceae	Clostridium_F	Clostridium_F niameyense	MGYG000001497		2																							0
MGYG000001501	Isolate	GUT_GENOME096497	Bacteria	Firmicutes	Bacilli	Bacillales_B	Caldibacillaceae	Bacillus_J	Bacillus_J andreraoultii	MGYG000001501		1																							0
MGYG000001504	Isolate	GUT_GENOME096500	Bacteria	Firmicutes_A	Clostridia	Tissierellales	Tepidimicrobiaceae	Mt11	Mt11 sp001282665	MGYG000001504			1	1																					0
MGYG000001506	Isolate	GUT_GENOME096502	Bacteria	Firmicutes_A	Clostridia	Tissierellales	Peptoniphilaceae	Neofamilia	Neofamilia massiliensis	MGYG000001506		1		1																					0
MGYG000001507	Isolate	GUT_GENOME096505	Bacteria	Firmicutes	Bacilli	Paenibacillales	Paenibacillaceae	Paenibacillus	Paenibacillus ihuae	MGYG000001507		1							1																1
MGYG000001508	Isolate	GUT_GENOME096506	Bacteria	Firmicutes	Bacilli	Bacillales_D	Halobacillaceae	Thalassobacillus	Thalassobacillus devorans	MGYG000001508		1																							0
MGYG000001509	Isolate	GUT_GENOME096507	Bacteria	Actinobacteriota	Actinomycetia	Actinomycetales	Actinomycetaceae	Flaviflexus	Flaviflexus massiliensis	MGYG000001509		1							1																1
MGYG000001510	Isolate	GUT_GENOME096508	Bacteria	Firmicutes	Bacilli	Thermoactinomycetales	Novibacillaceae	Numidum	Numidum massiliense	MGYG000001510		1																							0
MGYG000001513	Isolate	GUT_GENOME096512	Bacteria	Firmicutes_A	Clostridia	Clostridiales	Clostridiaceae	Clostridium_P	Clostridium_P massiliamazoniense	MGYG000001513		1																							0
MGYG000001514	Isolate	GUT_GENOME096513	Bacteria	Firmicutes	Bacilli	Paenibacillales	Paenibacillaceae	Paenibacillus_A	Paenibacillus_A ihumii	MGYG000001514		1	1																						0
MGYG000001515	Isolate	GUT_GENOME096518	Bacteria	Firmicutes_A	Clostridia	Tissierellales	Peptoniphilaceae	Lagierella	Lagierella massiliensis	MGYG000001515		1							1																1
MGYG000001518	Isolate	GUT_GENOME096525	Bacteria	Firmicutes	Bacilli	Paenibacillales	Paenibacillaceae	Gorillibacterium	Gorillibacterium timonense	MGYG000001518		1							1																1
MGYG000001519	Isolate	GUT_GENOME096526	Bacteria	Actinobacteriota	Coriobacteriia	Coriobacteriales	Atopobiaceae	Olsenella	Olsenella sp001457795	MGYG000001519		1																							0
MGYG000001522	Isolate	GUT_GENOME096529	Bacteria	Actinobacteriota	Actinomycetia	Actinomycetales	Actinomycetaceae	Pauljensenia	Pauljensenia radingae_A	MGYG000001522		1																							0
MGYG000001523	Isolate	GUT_GENOME096530	Bacteria	Firmicutes	Bacilli	Bacillales_D	Amphibacillaceae	Gracilibacillus	Gracilibacillus massiliensis	MGYG000001523		1																							0
MGYG000001524	Isolate	GUT_GENOME096531	Bacteria	Actinobacteriota	Coriobacteriia	Coriobacteriales	Eggerthellaceae	RUG013	RUG013 sp001486445	MGYG000001524		1		1													1								1
MGYG000001525	Isolate	GUT_GENOME096532	Bacteria	Firmicutes	Bacilli	Paenibacillales	Paenibacillaceae	Paenibacillus_A	Paenibacillus_A rubinfantis	MGYG000001525			1																						0
MGYG000001530	Isolate	GUT_GENOME096537	Bacteria	Firmicutes_A	Clostridia	Tissierellales	Peptoniphilaceae	Anaerococcus	Anaerococcus rubeinfantis	MGYG000001530		1	1						1																1
MGYG000001533	Isolate	GUT_GENOME096540	Bacteria	Actinobacteriota	Actinomycetia	Mycobacteriales	Mycobacteriaceae	Corynebacterium	Corynebacterium ammoniagenes	MGYG000001533		1																							0
MGYG000001535	Isolate	GUT_GENOME096542	Bacteria	Firmicutes	Bacilli	Paenibacillales	Paenibacillaceae	Paenibacillus_A	Paenibacillus_A phocaensis	MGYG000001535		1	1																						0
MGYG000001536	Isolate	GUT_GENOME096543	Bacteria	Proteobacteria	Gammaproteobacteria	Enterobacterales	Enterobacteriaceae	Enterobacter_A	Enterobacter_A timonensis	MGYG000001536		2											1	1											2
MGYG000001537	Isolate	GUT_GENOME096544	Bacteria	Actinobacteriota	Actinomycetia	Actinomycetales	Cellulomonadaceae	Cellulomonas	Cellulomonas timonensis	MGYG000001537		1												1											1
MGYG000001538	Isolate	GUT_GENOME096545	Bacteria	Actinobacteriota	Coriobacteriia	Coriobacteriales	Coriobacteriaceae	Collinsella	Collinsella ihuae	MGYG000001538		1		1																					0
MGYG000001540	Isolate	GUT_GENOME096547	Bacteria	Actinobacteriota	Actinomycetia	Mycobacteriales	Mycobacteriaceae	Corynebacterium	Corynebacterium provencense	MGYG000001540		1																							0
MGYG000001542	Isolate	GUT_GENOME096550	Bacteria	Firmicutes	Bacilli	Paenibacillales	Paenibacillaceae	Paenibacillus_A	Paenibacillus_A sp900069005	MGYG000001542		1																							0
MGYG000001543	Isolate	GUT_GENOME096551	Bacteria	Firmicutes_A	Clostridia	Lachnospirales	Lachnospiraceae	Lachnoclostridium	Lachnoclostridium sp900078195	MGYG000001543		1		1																					0
MGYG000001544	Isolate	GUT_GENOME096553	Bacteria	Actinobacteriota	Actinomycetia	Mycobacteriales	Mycobacteriaceae	Corynebacterium	Corynebacterium bouchesdurhonense	MGYG000001544		1																							0
MGYG000001548	Isolate	GUT_GENOME096559	Bacteria	Firmicutes	Bacilli	Paenibacillales	Paenibacillaceae	Paenibacillus_A	Paenibacillus_A tuaregi	MGYG000001548		3																							0
MGYG000001554	Isolate	GUT_GENOME096565	Bacteria	Actinobacteriota	Actinomycetia	Mycobacteriales	Mycobacteriaceae	Corynebacterium	Corynebacterium phoceense	MGYG000001554		1																							0
MGYG000001571	MAG	GUT_GENOME096879	Bacteria	Firmicutes_A	Clostridia	Lachnospirales	Lachnospiraceae	Lacrimispora	Lacrimispora sp000526575	MGYG000001571		1	1						1																1
MGYG000001574	MAG	GUT_GENOME097019	Bacteria	Proteobacteria	Gammaproteobacteria	Burkholderiales	Burkholderiaceae	Sutterella	(blank)	MGYG000001574														1											1
MGYG000001575	MAG	GUT_GENOME097055	Bacteria	Actinobacteriota	Coriobacteriia	Coriobacteriales	Coriobacteriaceae	Collinsella	(blank)	MGYG000001575		1		1																					0
MGYG000001579	MAG	GUT_GENOME097394	Bacteria	Actinobacteriota	Coriobacteriia	Coriobacteriales	Coriobacteriaceae	Collinsella	(blank)	MGYG000001579		1																							0
MGYG000001586	MAG	GUT_GENOME097660	Bacteria	Actinobacteriota	Coriobacteriia	Coriobacteriales	Coriobacteriaceae	Collinsella	(blank)	MGYG000001586		1																							0
MGYG000001587	MAG	GUT_GENOME097662	Bacteria	Actinobacteriota	Coriobacteriia	Coriobacteriales	Coriobacteriaceae	Collinsella	(blank)	MGYG000001587		1																							0
MGYG000001590	MAG	GUT_GENOME097678	Bacteria	Desulfobacterota	Desulfovibrionia	Desulfovibrionales	Desulfovibrionaceae	Desulfovibrio	Desulfovibrio sp900547595	MGYG000001590			1	1																					0
MGYG000001592	MAG	GUT_GENOME097711	Bacteria	Firmicutes_A	Clostridia	Oscillospirales	Oscillospiraceae	Intestinimonas	Intestinimonas sp900540545	MGYG000001592		1																							0
MGYG000001594	MAG	GUT_GENOME097737	Bacteria	Firmicutes_A	Clostridia	Lachnospirales	Lachnospiraceae	Blautia_A	(blank)	MGYG000001594		1							1																1
MGYG000001596	MAG	GUT_GENOME097827	Bacteria	Firmicutes_A	Clostridia	Lachnospirales	Lachnospiraceae	Blautia	Blautia sp900543715	MGYG000001596		1																							0
MGYG000001600	MAG	GUT_GENOME097845	Bacteria	Actinobacteriota	Coriobacteriia	Coriobacteriales	Eggerthellaceae	(blank)	(blank)	MGYG000001600		1	1																						0
MGYG000001609	MAG	GUT_GENOME098156	Bacteria	Synergistota	Synergistia	Synergistales	Synergistaceae	Cloacibacillus	Cloacibacillus porcorum	MGYG000001609		1	2	1													1								1
MGYG000001616	MAG	GUT_GENOME098569	Bacteria	Firmicutes_A	Clostridia	Oscillospirales	Oscillospiraceae	Dysosmobacter	Dysosmobacter sp900544955	MGYG000001616		1																							0
MGYG000001621	MAG	GUT_GENOME098769	Bacteria	Actinobacteriota	Actinomycetia	Actinomycetales	Actinomycetaceae	Pauljensenia	Pauljensenia sp900554605	MGYG000001621		1																							0
MGYG000001622	MAG	GUT_GENOME098775	Bacteria	Firmicutes_A	Clostridia	Lachnospirales	Lachnospiraceae	Enterocloster	Enterocloster sp900549235	MGYG000001622		1																							0
MGYG000001623	MAG	GUT_GENOME098777	Bacteria	Firmicutes_A	Clostridia	Peptostreptococcales	Peptostreptococcaceae	Terrisporobacter	Terrisporobacter othiniensis	MGYG000001623		1	1	1													1								1
MGYG000001624	MAG	GUT_GENOME098791	Bacteria	Proteobacteria	Gammaproteobacteria	Enterobacterales	Enterobacteriaceae	Proteus	Proteus cibarius	MGYG000001624				1						1		1		1											3
MGYG000001625	MAG	GUT_GENOME098792	Bacteria	Proteobacteria	Gammaproteobacteria	Burkholderiales	Neisseriaceae	Eikenella	Eikenella corrodens	MGYG000001625																	1								1
MGYG000001631	MAG	GUT_GENOME099050	Bacteria	Desulfobacterota	Desulfovibrionia	Desulfovibrionales	Desulfovibrionaceae	Bilophila	Bilophila sp900553145	MGYG000001631			1	1													1								1
MGYG000001638	MAG	GUT_GENOME100215	Bacteria	Actinobacteriota	Coriobacteriia	Coriobacteriales	Eggerthellaceae	Slackia_A	Slackia_A sp900555495	MGYG000001638		1								1															1
MGYG000001639	Isolate	GUT_GENOME100276	Archaea	Halobacteriota	Halobacteria	Halobacteriales	Haloferacaceae	Haloferax	Haloferax massiliensis	MGYG000001639	1	1	1	3																					0
MGYG000001650	MAG	GUT_GENOME100651	Bacteria	Firmicutes_A	Clostridia	Oscillospirales	Oscillospiraceae	F23-B02	F23-B02 sp900760205	MGYG000001650			1	1																					0
MGYG000001651	MAG	GUT_GENOME100857	Bacteria	Firmicutes_A	Clostridia	Peptostreptococcales	Anaerovoracaceae	UBA1191	UBA1191 sp900545775	MGYG000001651			1	1					1																1
MGYG000001658	MAG	GUT_GENOME101256	Bacteria	Firmicutes_A	Clostridia_A	Christensenellales	CAG-74	SFFH01	SFFH01 sp900548125	MGYG000001658				1																					0
MGYG000001683	MAG	GUT_GENOME103234	Bacteria	Firmicutes_A	Clostridia	Lachnospirales	Lachnospiraceae	Frisingicoccus	(blank)	MGYG000001683			1	1																					0
MGYG000001686	MAG	GUT_GENOME103523	Bacteria	Actinobacteriota	Coriobacteriia	Coriobacteriales	Eggerthellaceae	DNF00809	DNF00809 sp900604965	MGYG000001686		1		1													1								1
MGYG000001690	Isolate	GUT_GENOME103710	Bacteria	Firmicutes_A	Clostridia	Lachnospirales	Lachnospiraceae	Ruminococcus_G	Ruminococcus_G gauvreauii	MGYG000001690		1														1									1
MGYG000001691	Isolate	GUT_GENOME103712	Bacteria	Proteobacteria	Gammaproteobacteria	Enterobacterales	Aeromonadaceae	Aeromonas	Aeromonas veronii_A	MGYG000001691		1	1																						0
MGYG000001692	Isolate	GUT_GENOME103713	Bacteria	Proteobacteria	Gammaproteobacteria	Enterobacterales	Aeromonadaceae	Aeromonas	Aeromonas dhakensis	MGYG000001692		1	1																						0
MGYG000001693	Isolate	GUT_GENOME103718	Archaea	Halobacteriota	Halobacteria	Halobacteriales	Haloferacaceae	Halorubrum	Halorubrum lipolyticum	MGYG000001693			1	5						1															1
MGYG000001700	Isolate	GUT_GENOME103751	Bacteria	Proteobacteria	Gammaproteobacteria	Enterobacterales	Enterobacteriaceae	Citrobacter_A	Citrobacter_A sedlakii	MGYG000001700		1		1									1	1											2
MGYG000001702	Isolate	GUT_GENOME103754	Bacteria	Firmicutes	Bacilli	Bacillales_D	Amphibacillaceae	Virgibacillus	Virgibacillus picturae	MGYG000001702		1																							0
MGYG000001703	Isolate	GUT_GENOME103762	Bacteria	Proteobacteria	Gammaproteobacteria	Enterobacterales	Vibrionaceae	Vibrio	Vibrio fluvialis	MGYG000001703		1	1											1											1
MGYG000001705	Isolate	GUT_GENOME103766	Bacteria	Proteobacteria	Gammaproteobacteria	Enterobacterales	Enterobacteriaceae	Citrobacter	Citrobacter portucalensis	MGYG000001705				1									1	1			1								3
MGYG000001706	Isolate	GUT_GENOME103841	Bacteria	Campylobacterota	Campylobacteria	Campylobacterales	Campylobacteraceae	Campylobacter_A	Campylobacter_A curvus	MGYG000001706		2											1				1								2
MGYG000001708	Isolate	GUT_GENOME103856	Bacteria	Proteobacteria	Gammaproteobacteria	Enterobacterales	Enterobacteriaceae	Providencia	Providencia rustigianii	MGYG000001708		1											1	1			1								3
MGYG000001709	Isolate	GUT_GENOME103857	Bacteria	Actinobacteriota	Coriobacteriia	Coriobacteriales	Coriobacteriaceae	Collinsella	Collinsella stercoris	MGYG000001709				1																					0
MGYG000001712	Isolate	GUT_GENOME103868	Bacteria	Firmicutes	Bacilli	Bacillales	Bacillaceae_G	Bacillus_A	Bacillus_A thuringiensis_S	MGYG000001712		1																							0
MGYG000001713	Isolate	GUT_GENOME103882	Bacteria	Proteobacteria	Gammaproteobacteria	Enterobacterales	Vibrionaceae	Vibrio	Vibrio furnissii	MGYG000001713		1	1											1											1
MGYG000001715	MAG	GUT_GENOME103909	Bacteria	Actinobacteriota	Coriobacteriia	Coriobacteriales	Coriobacteriaceae	Collinsella	Collinsella sp900752475	MGYG000001715		1																							0
MGYG000001716	MAG	GUT_GENOME103990	Bacteria	Firmicutes_A	Clostridia	Oscillospirales	Oscillospiraceae	UBA5446	UBA5446 sp900752445	MGYG000004833				1					1																1
MGYG000001723	MAG	GUT_GENOME104486	Bacteria	Firmicutes_A	Clostridia	Oscillospirales	Oscillospiraceae	UBA5446	UBA5446 sp004553625	MGYG000001723				1					1																1
MGYG000001724	MAG	GUT_GENOME104568	Bacteria	Actinobacteriota	Coriobacteriia	Coriobacteriales	Coriobacteriaceae	Collinsella	(blank)	MGYG000001724		1																							0
MGYG000001727	MAG	GUT_GENOME104638	Bacteria	Firmicutes_A	Clostridia	Peptostreptococcales	Anaerovoracaceae	UBA1191	(blank)	MGYG000001727		1	1	1																					0
MGYG000001733	MAG	GUT_GENOME104910	Bacteria	Firmicutes_A	Clostridia	Oscillospirales	Oscillospiraceae	CAG-83	CAG-83 sp900550615	MGYG000001733		1																							0
MGYG000001740	MAG	GUT_GENOME105496	Bacteria	Actinobacteriota	Coriobacteriia	Coriobacteriales	Eggerthellaceae	UMGS1519	UMGS1519 sp900552585	MGYG000001740		1															1								1
MGYG000001747	MAG	GUT_GENOME105882	Bacteria	Firmicutes_A	Clostridia_A	Christensenellales	Christensenellaceae	UMGS743	UMGS743 sp900545085	MGYG000001747		1																							0
MGYG000001758	MAG	GUT_GENOME106502	Bacteria	Firmicutes_A	Clostridia	Lachnospirales	Lachnospiraceae	Blautia_A	(blank)	MGYG000001758		1								1															1
MGYG000001784	MAG	GUT_GENOME109114	Bacteria	Desulfobacterota	Desulfovibrionia	Desulfovibrionales	Desulfovibrionaceae	Mailhella	Mailhella sp003150275	MGYG000001784		1	1	2						2															2
MGYG000001816	MAG	GUT_GENOME110949	Bacteria	Actinobacteriota	Coriobacteriia	Coriobacteriales	QAMH01	CACZQA01	CACZQA01 sp902783175	MGYG000001816			1	1																					0
MGYG000001819	MAG	GUT_GENOME111111	Bacteria	Firmicutes_A	Clostridia	Peptostreptococcales	Anaerovoracaceae	CAG-145	CAG-145 sp900540145	MGYG000001819			1	1																					0
MGYG000001822	MAG	GUT_GENOME111314	Bacteria	Firmicutes_A	Clostridia_A	Christensenellales	Christensenellaceae	(blank)	(blank)	MGYG000001822			1	3					1								1								2
MGYG000001832	MAG	GUT_GENOME111598	Bacteria	Desulfobacterota	Desulfovibrionia	Desulfovibrionales	Desulfovibrionaceae	Bilophila	(blank)	MGYG000001832		1	2	2													1								1
MGYG000001860	MAG	GUT_GENOME112554	Bacteria	Firmicutes_A	Clostridia	Oscillospirales	Acutalibacteraceae	UMGS172	UMGS172 sp900539855	MGYG000001860		1																							0
MGYG000001904	MAG	GUT_GENOME114313	Bacteria	Firmicutes_A	Clostridia_A	Christensenellales	CAG-917	CAG-917	(blank)	MGYG000001904				1																					0
MGYG000001911	MAG	GUT_GENOME114810	Bacteria	Desulfobacterota	Desulfovibrionia	Desulfovibrionales	Desulfovibrionaceae	Desulfovibrio	Desulfovibrio sp002159665	MGYG000001911		1	1	1													1								1
MGYG000001919	MAG	GUT_GENOME115165	Bacteria	Firmicutes_A	Clostridia	Oscillospirales	Oscillospiraceae	F23-B02	F23-B02 sp002472405	MGYG000001919			1	1																					0
MGYG000001923	MAG	GUT_GENOME115357	Bacteria	Proteobacteria	Gammaproteobacteria	Burkholderiales	Burkholderiaceae	Parasutterella	Parasutterella sp009767915	MGYG000001923		1		1					1					1											2
MGYG000001947	MAG	GUT_GENOME116807	Bacteria	Firmicutes_A	Clostridia	Oscillospirales	Oscillospiraceae	UBA1777	UBA1777 sp900549545	MGYG000001947			1	1																					0
MGYG000001954	MAG	GUT_GENOME117166	Bacteria	Firmicutes_A	Clostridia	Lachnospirales	Lachnospiraceae	Enterocloster	(blank)	MGYG000001954		1																							0
MGYG000001955	MAG	GUT_GENOME117212	Bacteria	Firmicutes_A	Clostridia	Lachnospirales	Lachnospiraceae	Frisingicoccus	Frisingicoccus sp900549105	MGYG000001955			1	1																					0
MGYG000001961	MAG	GUT_GENOME117534	Bacteria	Firmicutes_A	Clostridia	Lachnospirales	Lachnospiraceae	Frisingicoccus	Frisingicoccus sp900753685	MGYG000001961		1	1	1																					0
MGYG000001973	MAG	GUT_GENOME118131	Bacteria	Firmicutes_A	Clostridia_A	Christensenellales	CAG-917	CAG-349	CAG-349 sp001940895	MGYG000001973			1	1																					0
MGYG000001976	MAG	GUT_GENOME118188	Bacteria	Proteobacteria	Gammaproteobacteria	Burkholderiales	Burkholderiaceae	Sutterella	Sutterella seckii_A	MGYG000001976				1								1													1
MGYG000001994	MAG	GUT_GENOME120040	Bacteria	Firmicutes_A	Clostridia	Lachnospirales	Lachnospiraceae	Schaedlerella	(blank)	MGYG000001994		1																							0
MGYG000001999	MAG	GUT_GENOME120636	Bacteria	Actinobacteriota	Coriobacteriia	Coriobacteriales	Coriobacteriaceae	Collinsella	Collinsella sp900754435	MGYG000004844		1																							0
MGYG000002003	MAG	GUT_GENOME120773	Bacteria	Proteobacteria	Gammaproteobacteria	Burkholderiales	Burkholderiaceae	Sutterella	Sutterella sp900754475	MGYG000004694		2																							0
MGYG000002016	MAG	GUT_GENOME121425	Bacteria	Firmicutes_A	Clostridia_A	Christensenellales	CAG-138	UBA5394	UBA5394 sp003150565	MGYG000002016			2	3													1								1
MGYG000002020	MAG	GUT_GENOME121481	Bacteria	Actinobacteriota	Coriobacteriia	Coriobacteriales	Coriobacteriaceae	Collinsella	Collinsella sp900544225	MGYG000002020		1																							0
MGYG000002022	MAG	GUT_GENOME121628	Bacteria	Firmicutes_C	Negativicutes	Selenomonadales	Selenomonadaceae	Centipeda	Centipeda artemidis	MGYG000002022		1							1																1
MGYG000002023	MAG	GUT_GENOME121668	Bacteria	Actinobacteriota	Coriobacteriia	Coriobacteriales	Eggerthellaceae	CAAEEV01	CAAEEV01 sp900754955	MGYG000002023		1	1	2																					0
MGYG000002035	MAG	GUT_GENOME122723	Bacteria	Firmicutes_A	Clostridia	Oscillospirales	Oscillospiraceae	An92	(blank)	MGYG000002035		1																							0
MGYG000002040	MAG	GUT_GENOME123416	Bacteria	Firmicutes_A	Clostridia	Oscillospirales	Ruminococcaceae	Faecalibacterium	Faecalibacterium sp900758465	MGYG000002040				1																					0
MGYG000002062	MAG	GUT_GENOME125418	Bacteria	Proteobacteria	Gammaproteobacteria	Burkholderiales	Burkholderiaceae	Sutterella	(blank)	MGYG000002062		1												1											1
MGYG000002067	MAG	GUT_GENOME125765	Bacteria	Firmicutes_A	Clostridia	Oscillospirales	Oscillospiraceae	HGM13006	(blank)	MGYG000002067		1																							0
MGYG000002068	MAG	GUT_GENOME125769	Bacteria	Firmicutes_A	Clostridia	Oscillospirales	Oscillospiraceae	UMGS1766	(blank)	MGYG000002068		1																							0
MGYG000002071	MAG	GUT_GENOME125826	Bacteria	Firmicutes_A	Clostridia	Oscillospirales	Oscillospiraceae	HGM13006	(blank)	MGYG000002071		1																							0
MGYG000002075	MAG	GUT_GENOME126012	Bacteria	Firmicutes_A	Clostridia	Lachnospirales	Lachnospiraceae	(blank)	(blank)	MGYG000002075		1																							0
MGYG000002095	MAG	GUT_GENOME127509	Bacteria	Firmicutes_A	Clostridia	Oscillospirales	Oscillospiraceae	CAG-83	(blank)	MGYG000002095		1																							0
MGYG000002101	MAG	GUT_GENOME128042	Bacteria	Proteobacteria	Gammaproteobacteria	Burkholderiales	Burkholderiaceae	Sutterella	Sutterella seckii_A	MGYG000002101				1					1			1													2
MGYG000002117	MAG	GUT_GENOME129089	Bacteria	Actinobacteriota	Coriobacteriia	Coriobacteriales	Coriobacteriaceae	Collinsella	Collinsella sp900556365	MGYG000002117		1																							0
MGYG000002124	MAG	GUT_GENOME129440	Bacteria	Firmicutes_A	Clostridia	Oscillospirales	Oscillospiraceae	CAG-110	CAG-110 sp900763965	MGYG000002124		1		1																					0
MGYG000002134	MAG	GUT_GENOME130348	Bacteria	Desulfobacterota	Desulfovibrionia	Desulfovibrionales	Desulfovibrionaceae	Mailhella	Mailhella sp900541395	MGYG000002134		2	1							2															2
MGYG000002136	MAG	GUT_GENOME130358	Bacteria	Firmicutes_A	Clostridia	Lachnospirales	Lachnospiraceae	UC5-1-2E3	UC5-1-2E3 sp001304875	MGYG000002136		1	1	1																					0
MGYG000002138	MAG	GUT_GENOME130417	Bacteria	Firmicutes_A	Clostridia	Oscillospirales	Butyricicoccaceae	Agathobaculum	Agathobaculum sp900555465	MGYG000002138		1																							0
MGYG000002143	MAG	GUT_GENOME130774	Bacteria	Firmicutes_A	Clostridia	Oscillospirales	Oscillospiraceae	CAG-83	CAG-83 sp900545585	MGYG000002143			1																						0
MGYG000002145	MAG	GUT_GENOME131073	Bacteria	Firmicutes_A	Clostridia	Lachnospirales	Lachnospiraceae	Lachnoclostridium_B	Lachnoclostridium_B phocaeensis	MGYG000002145		1																							0
MGYG000002148	MAG	GUT_GENOME131085	Bacteria	Firmicutes_A	Clostridia	Lachnospirales	Lachnospiraceae	Eisenbergiella	(blank)	MGYG000002148		1																							0
MGYG000002150	MAG	GUT_GENOME131672	Bacteria	Firmicutes_A	Clostridia	Lachnospirales	Lachnospiraceae	Mediterraneibacter	(blank)	MGYG000002150		1	1																						0
MGYG000002152	MAG	GUT_GENOME131689	Bacteria	Firmicutes_A	Clostridia	Oscillospirales	Oscillospiraceae	UBA5446	UBA5446 sp900544295	MGYG000002152				1																					0
MGYG000002154	MAG	GUT_GENOME131843	Bacteria	Firmicutes_A	Clostridia	Oscillospirales	Oscillospiraceae	UBA5446	UBA5446 sp900546615	MGYG000002154		1		1					1																1
MGYG000002158	MAG	GUT_GENOME132078	Bacteria	Desulfobacterota	Desulfovibrionia	Desulfovibrionales	Desulfovibrionaceae	Desulfovibrio	Desulfovibrio desulfuricans_A	MGYG000002158		2	1	1						1							1								2
MGYG000002161	Isolate	GUT_GENOME132203	Archaea	Thermoplasmatota	Thermoplasmata	Methanomassiliicoccales	Methanomassiliicoccaceae	Methanomassiliicoccus	Methanomassiliicoccus luminyensis	MGYG000002161	1	1																							0
MGYG000002162	Isolate	GUT_GENOME132204	Archaea	Methanobacteriota	Methanobacteria	Methanobacteriales	Methanobacteriaceae	Methanobrevibacter_A	Methanobrevibacter_A oralis	MGYG000002162	1	1							1	1															2
MGYG000002163	Isolate	GUT_GENOME132205	Archaea	Methanobacteriota	Methanobacteria	Methanobacteriales	Methanobacteriaceae	Methanobrevibacter_A	Methanobrevibacter_A smithii	MGYG000002163									1																1
MGYG000002173	MAG	GUT_GENOME133816	Bacteria	Firmicutes_A	Clostridia_A	Christensenellales	CAG-917	CAG-917	CAG-917 sp000437555	MGYG000002173			1	1																					0
MGYG000002183	MAG	GUT_GENOME135796	Bacteria	Actinobacteriota	Coriobacteriia	Coriobacteriales	Coriobacteriaceae	Collinsella	Collinsella sp900754445	MGYG000002183		1																							0
MGYG000002190	MAG	GUT_GENOME137034	Bacteria	Firmicutes_A	Clostridia	Clostridiales	Clostridiaceae	Clostridium	Clostridium sp001916075	MGYG000002190		1															1								1
MGYG000002204	MAG	GUT_GENOME137688	Bacteria	Firmicutes_A	Clostridia_A	Christensenellales	CAG-138	UBA5394	(blank)	MGYG000002204			1	1																					0
MGYG000002210	MAG	GUT_GENOME138452	Bacteria	Firmicutes_A	Clostridia	Lachnospirales	Lachnospiraceae	RUG12045	(blank)	MGYG000002210		1																							0
MGYG000002211	MAG	GUT_GENOME138463	Bacteria	Actinobacteriota	Coriobacteriia	Coriobacteriales	Coriobacteriaceae	Collinsella	(blank)	MGYG000004664				1																					0
MGYG000002212	MAG	GUT_GENOME138467	Bacteria	Firmicutes_A	Clostridia	Lachnospirales	Lachnospiraceae	Blautia	(blank)	MGYG000002212		1	1																						0
MGYG000002226	MAG	GUT_GENOME139200	Bacteria	Firmicutes_A	Clostridia	Lachnospirales	Lachnospiraceae	CAG-81	CAG-81 sp900556965	MGYG000002226		1																							0
MGYG000002229	MAG	GUT_GENOME139388	Bacteria	Firmicutes_A	Clostridia	Oscillospirales	Oscillospiraceae	Dysosmobacter	(blank)	MGYG000002229		1																							0
MGYG000002234	MAG	GUT_GENOME139627	Bacteria	Firmicutes_A	Clostridia	Lachnospirales	Lachnospiraceae	Bariatricus	Bariatricus sp900554415	MGYG000002234		1																							0
MGYG000002276	Isolate	GUT_GENOME140104	Bacteria	Firmicutes_A	Clostridia	Lachnospirales	Lachnospiraceae	OF09-33XD	OF09-33XD sp003481995	MGYG000002276		1																							0
MGYG000002277	Isolate	GUT_GENOME140106	Bacteria	Firmicutes_A	Clostridia	Lachnospirales	Lachnospiraceae	Marvinbryantia	Marvinbryantia sp900066075	MGYG000002277		1																							0
MGYG000002283	Isolate	GUT_GENOME140246	Bacteria	Firmicutes	Bacilli	Bacillales	Bacillaceae_G	Bacillus_A	Bacillus_A paranthracis	MGYG000002283		1																							0
MGYG000002288	Isolate	GUT_GENOME140270	Bacteria	Firmicutes	Bacilli	Bacillales	Bacillaceae_G	Bacillus_A	Bacillus_A luti	MGYG000002288		1																							0
MGYG000002298	Isolate	GUT_GENOME140320	Bacteria	Firmicutes_A	Clostridia	Lachnospirales	Lachnospiraceae	Blautia_A	Blautia_A sp000436615	MGYG000002298									1																1
MGYG000002301	Isolate	GUT_GENOME140337	Bacteria	Firmicutes	Bacilli	Staphylococcales	Staphylococcaceae	Staphylococcus	Staphylococcus warneri	MGYG000002301		1																							0
MGYG000002304	Isolate	GUT_GENOME140345	Bacteria	Firmicutes_A	Clostridia	Lachnospirales	Lachnospiraceae	UBA7182	UBA7182 sp003481535	MGYG000002304		1		1																					0
MGYG000002305	Isolate	GUT_GENOME140352	Bacteria	Proteobacteria	Gammaproteobacteria	Enterobacterales	Enterobacteriaceae	Leminorella	Leminorella grimontii	MGYG000002305		3		1								1		1											2
MGYG000002306	Isolate	GUT_GENOME140361	Bacteria	Actinobacteriota	Actinomycetia	Mycobacteriales	Mycobacteriaceae	Mycobacterium	Mycobacterium avium	MGYG000002306									1					1											2
MGYG000002307	Isolate	GUT_GENOME140362	Bacteria	Campylobacterota	Campylobacteria	Campylobacterales	Campylobacteraceae	Campylobacter	Campylobacter hyointestinalis	MGYG000002307		2								1							1								2
MGYG000002308	Isolate	GUT_GENOME140363	Bacteria	Campylobacterota	Campylobacteria	Campylobacterales	Campylobacteraceae	Campylobacter	Campylobacter lanienae	MGYG000002308		1															1								1
MGYG000002309	Isolate	GUT_GENOME140364	Bacteria	Firmicutes	Bacilli	Bacillales_A	Planococcaceae	Kurthia	Kurthia senegalensis	MGYG000002309		1																							0
MGYG000002310	Isolate	GUT_GENOME140365	Bacteria	Proteobacteria	Alphaproteobacteria	Rhizobiales	Beijerinckiaceae	Microvirga	Microvirga massiliensis	MGYG000002310		6	1						1			1													2
MGYG000002311	Isolate	GUT_GENOME140393	Bacteria	Proteobacteria	Gammaproteobacteria	Enterobacterales	Vibrionaceae	Vibrio	Vibrio cholerae	MGYG000002311			1											1											1
MGYG000002314	Isolate	GUT_GENOME140601	Bacteria	Firmicutes	Bacilli	Brevibacillales	Brevibacillaceae	Brevibacillus_C	Brevibacillus_C massiliensis	MGYG000002314		1	1	1																					0
MGYG000002315	Isolate	GUT_GENOME140602	Bacteria	Firmicutes_A	Clostridia	Tissierellales	Peptoniphilaceae	Anaerococcus	Anaerococcus vaginalis_B	MGYG000002315		1							1																1
MGYG000002316	Isolate	GUT_GENOME140603	Bacteria	Firmicutes_A	Clostridia	Tissierellales	Peptoniphilaceae	Anaerococcus	Anaerococcus obesiensis	MGYG000002316			1						1																1
MGYG000002322	Isolate	GUT_GENOME140808	Bacteria	Proteobacteria	Gammaproteobacteria	Enterobacterales	Enterobacteriaceae	Escherichia	Escherichia marmotae	MGYG000002322		1											1	1			1								3
MGYG000002323	Isolate	GUT_GENOME140826	Bacteria	Proteobacteria	Gammaproteobacteria	Enterobacterales	Enterobacteriaceae	Escherichia	Escherichia sp000208585	MGYG000002323		1		1									1	1											2
MGYG000002326	Isolate	GUT_GENOME141041	Bacteria	Firmicutes	Bacilli	Bacillales_H	Bacillaceae_D	Alkalihalobacillus	Alkalihalobacillus alcalophilus	MGYG000002326		1																							0
MGYG000002329	Isolate	GUT_GENOME141059	Bacteria	Firmicutes	Bacilli	Erysipelotrichales	Erysipelotrichaceae	Dielma	Dielma sp001305055	MGYG000002329		1		1																					0
MGYG000002331	Isolate	GUT_GENOME141089	Bacteria	Proteobacteria	Gammaproteobacteria	Enterobacterales	Vibrionaceae	Vibrio	Vibrio parahaemolyticus	MGYG000002331		1	1											1											1
MGYG000002332	Isolate	GUT_GENOME141101	Bacteria	Campylobacterota	Campylobacteria	Campylobacterales	Campylobacteraceae	Campylobacter_D	Campylobacter_D coli_A	MGYG000002332			1																						0
MGYG000002333	Isolate	GUT_GENOME141102	Bacteria	Campylobacterota	Campylobacteria	Campylobacterales	Campylobacteraceae	Campylobacter_D	Campylobacter_D coli_B	MGYG000002333			1																						0
MGYG000002335	Isolate	GUT_GENOME141118	Bacteria	Proteobacteria	Gammaproteobacteria	Enterobacterales	Enterobacteriaceae	Yersinia	Yersinia enterocolitica	MGYG000002335													1	1											2
MGYG000002338	Isolate	GUT_GENOME141187	Bacteria	Firmicutes	Bacilli	Staphylococcales	Staphylococcaceae	Staphylococcus	Staphylococcus haemolyticus	MGYG000002338		1																							0
MGYG000002341	Isolate	GUT_GENOME141284	Bacteria	Proteobacteria	Gammaproteobacteria	Pseudomonadales	Moraxellaceae	Acinetobacter	Acinetobacter ursingii	MGYG000002341		2																							0
MGYG000002342	Isolate	GUT_GENOME141287	Bacteria	Proteobacteria	Gammaproteobacteria	Pseudomonadales	Moraxellaceae	Acinetobacter	Acinetobacter variabilis	MGYG000002342		1																							0
MGYG000002343	Isolate	GUT_GENOME141303	Bacteria	Proteobacteria	Gammaproteobacteria	Pseudomonadales	Moraxellaceae	Acinetobacter	Acinetobacter courvalinii	MGYG000002343		1							1																1
MGYG000002350	Isolate	GUT_GENOME141425	Bacteria	Proteobacteria	Gammaproteobacteria	Enterobacterales	Enterobacteriaceae	Serratia	Serratia marcescens_I	MGYG000002350													1	1			1								3
MGYG000002351	Isolate	GUT_GENOME141436	Bacteria	Proteobacteria	Gammaproteobacteria	Enterobacterales	Enterobacteriaceae	Klebsiella_A	Klebsiella_A michiganensis	MGYG000002351												1		1											2
MGYG000002352	Isolate	GUT_GENOME141441	Bacteria	Actinobacteriota	Coriobacteriia	Coriobacteriales	Eggerthellaceae	Gordonibacter	Gordonibacter urolithinfaciens	MGYG000002352				2						1															1
MGYG000002354	Isolate	GUT_GENOME141675	Bacteria	Proteobacteria	Gammaproteobacteria	Enterobacterales	Enterobacteriaceae	Moellerella	Moellerella wisconsensis	MGYG000002354		1												1			1								2
MGYG000002355	Isolate	GUT_GENOME141698	Bacteria	Firmicutes_A	Clostridia	Clostridiales	Clostridiaceae	Clostridium_F	Clostridium_F botulinum	MGYG000002355			1	1																					0
MGYG000002356	Isolate	GUT_GENOME141727	Bacteria	Firmicutes	Bacilli	Bacillales	Bacillaceae_G	Bacillus_A	Bacillus_A wiedmannii	MGYG000002356		1																							0
MGYG000002359	Isolate	GUT_GENOME141763	Bacteria	Actinobacteriota	Actinomycetia	Mycobacteriales	Mycobacteriaceae	Mycobacterium	Mycobacterium tuberculosis	MGYG000002359		1												1											1
MGYG000002363	Isolate	GUT_GENOME141809	Bacteria	Proteobacteria	Gammaproteobacteria	Enterobacterales	Enterobacteriaceae	Raoultella	Raoultella ornithinolytica	MGYG000002363												1		1			1								3
MGYG000002364	Isolate	GUT_GENOME142014	Bacteria	Campylobacterota	Campylobacteria	Campylobacterales	Arcobacteraceae	Aliarcobacter	Aliarcobacter butzleri	MGYG000002364		1										1													1
MGYG000002366	Isolate	GUT_GENOME142031	Bacteria	Proteobacteria	Gammaproteobacteria	Enterobacterales	Enterobacteriaceae	Salmonella	Salmonella enterica	MGYG000002366												1		1											2
MGYG000002368	Isolate	GUT_GENOME142057	Bacteria	Proteobacteria	Gammaproteobacteria	Enterobacterales	Vibrionaceae	Vibrio	Vibrio metoecus	MGYG000002368		1	1											1											1
MGYG000002373	Isolate	GUT_GENOME142392	Bacteria	Firmicutes_A	Clostridia	Clostridiales	Clostridiaceae	Clostridium	Clostridium septicum	MGYG000002373		1																							0
MGYG000002374	Isolate	GUT_GENOME142393	Bacteria	Campylobacterota	Campylobacteria	Campylobacterales	Campylobacteraceae	Campylobacter	Campylobacter testudinum	MGYG000002374		2															1								1
MGYG000002376	Isolate	GUT_GENOME142396	Bacteria	Firmicutes_A	Clostridia	Lachnospirales	Lachnospiraceae	Lachnoclostridium_B	Lachnoclostridium_B sp000765215	MGYG000002376		1	1	1																					0
MGYG000002385	Isolate	GUT_GENOME142457	Bacteria	Proteobacteria	Gammaproteobacteria	Enterobacterales	Enterobacteriaceae	Leminorella	Leminorella richardii	MGYG000002385		3		1								1		1			1								3
MGYG000002391	Isolate	GUT_GENOME142490	Bacteria	Firmicutes	Bacilli	Bacillales_D	Amphibacillaceae	Oceanobacillus	Oceanobacillus caeni	MGYG000002391		1																							0
MGYG000002398	Isolate	GUT_GENOME142546	Bacteria	Proteobacteria	Gammaproteobacteria	Burkholderiales	Aquaspirillaceae	Laribacter	Laribacter hongkongensis	MGYG000002398		1											1												1
MGYG000002401	Isolate	GUT_GENOME142585	Bacteria	Actinobacteriota	Actinomycetia	Propionibacteriales	Propionibacteriaceae	Propionibacterium	Propionibacterium freudenreichii	MGYG000002401											1														1
MGYG000002404	Isolate	GUT_GENOME142588	Bacteria	Firmicutes	Bacilli	Bacillales_B	DSM-18226	Bacillus_BE	Bacillus_BE massilionigeriensis	MGYG000002404		1																							0
MGYG000002406	Isolate	GUT_GENOME142590	Bacteria	Actinobacteriota	Actinomycetia	Mycobacteriales	Mycobacteriaceae	Corynebacterium	Corynebacterium pacaense	MGYG000002406		1																							0
MGYG000002407	Isolate	GUT_GENOME142591	Bacteria	Firmicutes	Bacilli	Paenibacillales	Paenibacillaceae	Cohnella	Cohnella sp900169535	MGYG000002407		2	1																						0
MGYG000002408	Isolate	GUT_GENOME142592	Bacteria	Firmicutes	Bacilli	Bacillales_B	DSM-18226	Bacillus_BD	Bacillus_BD tuaregi	MGYG000002408		1	1	2																					0
MGYG000002409	Isolate	GUT_GENOME142593	Bacteria	Actinobacteriota	Coriobacteriia	Coriobacteriales	Eggerthellaceae	Gordonibacter	Gordonibacter massiliensis	MGYG000002409		2		4						1							1								2
MGYG000002413	Isolate	GUT_GENOME142597	Bacteria	Actinobacteriota	Coriobacteriia	Coriobacteriales	Eggerthellaceae	Arabia	Arabia massiliensis	MGYG000002413		1		2						1															1
MGYG000002414	Isolate	GUT_GENOME142610	Bacteria	Firmicutes	Bacilli	Paenibacillales	Paenibacillaceae	Paenibacillus	Paenibacillus odorifer	MGYG000002414		1	1																						0
MGYG000002415	Isolate	GUT_GENOME142612	Bacteria	Proteobacteria	Gammaproteobacteria	Enterobacterales	Enterobacteriaceae	Proteus	Proteus sp001722135	MGYG000002415				1						1		1		1											3
MGYG000002417	Isolate	GUT_GENOME142625	Bacteria	Firmicutes_A	Clostridia	Lachnospirales	Lachnospiraceae	Lachnoclostridium_A	Lachnoclostridium_A edouardi	MGYG000002417		1																							0
MGYG000002421	Isolate	GUT_GENOME142688	Bacteria	Firmicutes_A	Clostridia	Tissierellales	Tissierellaceae	CABMKH01	CABMKH01 sp902386935	MGYG000002421		1		1																					0
MGYG000002422	Isolate	GUT_GENOME142853	Bacteria	Campylobacterota	Campylobacteria	Campylobacterales	Campylobacteraceae	Campylobacter_D	Campylobacter_D jejuni	MGYG000002422			1																						0
MGYG000002423	Isolate	GUT_GENOME143092	Bacteria	Proteobacteria	Gammaproteobacteria	Enterobacterales	Enterobacteriaceae	Pantoea	Pantoea septica	MGYG000002423		1											1	1											2
MGYG000002425	Isolate	GUT_GENOME143095	Bacteria	Campylobacterota	Campylobacteria	Campylobacterales	Campylobacteraceae	Campylobacter_A	Campylobacter_A concisus_K	MGYG000002425		1	1							1							1								2
MGYG000002426	Isolate	GUT_GENOME143096	Bacteria	Campylobacterota	Campylobacteria	Campylobacterales	Campylobacteraceae	Campylobacter_A	Campylobacter_A concisus_B	MGYG000002426		1								1							1								2
MGYG000002427	Isolate	GUT_GENOME143097	Bacteria	Campylobacterota	Campylobacteria	Campylobacterales	Campylobacteraceae	Campylobacter_A	Campylobacter_A concisus_E	MGYG000002427		1	1							1							1								2
MGYG000002428	Isolate	GUT_GENOME143098	Bacteria	Campylobacterota	Campylobacteria	Campylobacterales	Campylobacteraceae	Campylobacter_A	Campylobacter_A concisus_W	MGYG000002428		1	1							1							1								2
MGYG000002429	Isolate	GUT_GENOME143101	Bacteria	Campylobacterota	Campylobacteria	Campylobacterales	Campylobacteraceae	Campylobacter_A	Campylobacter_A concisus_I	MGYG000002429		1	1							2							1								3
MGYG000002430	Isolate	GUT_GENOME143103	Bacteria	Campylobacterota	Campylobacteria	Campylobacterales	Campylobacteraceae	Campylobacter_A	Campylobacter_A concisus_L	MGYG000002430		1	1							1							1								2
MGYG000002431	Isolate	GUT_GENOME143105	Bacteria	Campylobacterota	Campylobacteria	Campylobacterales	Campylobacteraceae	Campylobacter_A	Campylobacter_A concisus_I	MGYG000002431		1	1							1							1								2
MGYG000002432	Isolate	GUT_GENOME143112	Bacteria	Campylobacterota	Campylobacteria	Campylobacterales	Campylobacteraceae	Campylobacter_A	Campylobacter_A concisus_F	MGYG000002432		1	1							1							1								2
MGYG000002433	Isolate	GUT_GENOME143115	Bacteria	Campylobacterota	Campylobacteria	Campylobacterales	Campylobacteraceae	Campylobacter_A	Campylobacter_A concisus_P	MGYG000002433		1	1							1							1								2
MGYG000002434	Isolate	GUT_GENOME143116	Bacteria	Campylobacterota	Campylobacteria	Campylobacterales	Campylobacteraceae	Campylobacter_A	Campylobacter_A concisus_G	MGYG000002434		1	1							1							1								2
MGYG000002435	Isolate	GUT_GENOME143118	Bacteria	Campylobacterota	Campylobacteria	Campylobacterales	Campylobacteraceae	Campylobacter_A	Campylobacter_A concisus	MGYG000002435		1	1							1							1								2
MGYG000002436	Isolate	GUT_GENOME143124	Bacteria	Proteobacteria	Gammaproteobacteria	Burkholderiales	Burkholderiaceae	Pigmentiphaga	Pigmentiphaga sp002188635	MGYG000002436		2	1																						0
MGYG000002439	Isolate	GUT_GENOME143137	Bacteria	Firmicutes_A	Clostridia	Lachnospirales	Lachnospiraceae	CHH4-2	CHH4-2 sp002899675	MGYG000002439		1																							0
MGYG000002440	Isolate	GUT_GENOME143138	Bacteria	Actinobacteriota	Coriobacteriia	Coriobacteriales	Eggerthellaceae	Enteroscipio	Enteroscipio rubneri	MGYG000002440		1		1						1															1
MGYG000002441	Isolate	GUT_GENOME143139	Bacteria	Actinobacteriota	Coriobacteriia	Coriobacteriales	Eggerthellaceae	Rubneribacter	Rubneribacter badeniensis	MGYG000002441				2						1															1
MGYG000002442	Isolate	GUT_GENOME143140	Bacteria	Actinobacteriota	Coriobacteriia	Coriobacteriales	Eggerthellaceae	Gordonibacter	Gordonibacter sp003339845	MGYG000002442		1		2						1							1								2
MGYG000002445	Isolate	GUT_GENOME143157	Bacteria	Firmicutes_A	Clostridia	Lachnospirales	Lachnospiraceae	Clostridium_Q	Clostridium_Q sp003024715	MGYG000002445			1	1																					0
MGYG000002446	Isolate	GUT_GENOME143185	Archaea	Methanobacteriota	Methanobacteria	Methanobacteriales	Methanobacteriaceae	Methanobrevibacter_A	Methanobrevibacter_A smithii_A	MGYG000002446									1																1
MGYG000002447	Isolate	GUT_GENOME143188	Bacteria	Proteobacteria	Gammaproteobacteria	Burkholderiales	Burkholderiaceae	Mesosutterella	Mesosutterella multiformis	MGYG000002447										1		1													2
MGYG000002451	Isolate	GUT_GENOME143192	Bacteria	Actinobacteriota	Coriobacteriia	Coriobacteriales	Eggerthellaceae	Paraeggerthella	Paraeggerthella hongkongensis_A	MGYG000002451		1		1						1															1
MGYG000002457	Isolate	GUT_GENOME143282	Bacteria	Firmicutes	Bacilli	Bacillales_A	Planococcaceae	Kurthia	Kurthia sp002418445	MGYG000002457		1																							0
MGYG000002458	Isolate	GUT_GENOME143346	Bacteria	Proteobacteria	Gammaproteobacteria	Enterobacterales	Enterobacteriaceae	Yersinia	Yersinia aleksiciae	MGYG000002458													1	1											2
MGYG000002460	Isolate	GUT_GENOME143361	Bacteria	Proteobacteria	Gammaproteobacteria	Enterobacterales	Enterobacteriaceae	Cronobacter	Cronobacter sakazakii	MGYG000002460												1		1											2
MGYG000002461	Isolate	GUT_GENOME143379	Bacteria	Proteobacteria	Gammaproteobacteria	Enterobacterales	Enterobacteriaceae	Yersinia	Yersinia kristensenii	MGYG000002461													1	1			1								3
MGYG000002462	Isolate	GUT_GENOME143380	Bacteria	Proteobacteria	Gammaproteobacteria	Enterobacterales	Enterobacteriaceae	Yersinia	Yersinia kristensenii_B	MGYG000002462													1	1											2
MGYG000002463	Isolate	GUT_GENOME143383	Bacteria	Proteobacteria	Gammaproteobacteria	Pseudomonadales	Pseudomonadaceae	Pseudomonas	Pseudomonas aeruginosa	MGYG000002463									1				1	1											3
MGYG000002464	Isolate	GUT_GENOME143400	Bacteria	Firmicutes_A	Clostridia	Lachnospirales	Lachnospiraceae	Acetivibrio_A	Acetivibrio_A ethanolgignens	MGYG000002464		1																							0
MGYG000002465	Isolate	GUT_GENOME143407	Bacteria	Proteobacteria	Gammaproteobacteria	Enterobacterales	Enterobacteriaceae	Yersinia	Yersinia massiliensis	MGYG000002465		1											1	1											2
MGYG000002466	Isolate	GUT_GENOME143408	Bacteria	Proteobacteria	Gammaproteobacteria	Enterobacterales	Enterobacteriaceae	Yersinia	Yersinia frederiksenii	MGYG000002466													1	1			1								3
MGYG000002467	Isolate	GUT_GENOME143411	Bacteria	Proteobacteria	Gammaproteobacteria	Enterobacterales	Enterobacteriaceae	Yersinia	Yersinia frederiksenii_C	MGYG000002467		2											1	1			1								3
MGYG000002468	Isolate	GUT_GENOME143421	Bacteria	Firmicutes	Bacilli	Lactobacillales	Enterococcaceae	Enterococcus	Enterococcus caccae	MGYG000002468		1																							0
MGYG000002471	Isolate	GUT_GENOME143489	Bacteria	Proteobacteria	Gammaproteobacteria	Enterobacterales	Enterobacteriaceae	Yersinia	Yersinia mollaretii	MGYG000002471													1	1											2
MGYG000002474	Isolate	GUT_GENOME143496	Bacteria	Proteobacteria	Gammaproteobacteria	Enterobacterales	Enterobacteriaceae	Rahnella	Rahnella variigena	MGYG000002474		2											1	1											2
MGYG000002475	Isolate	GUT_GENOME143497	Bacteria	Firmicutes_A	Clostridia	Lachnospirales	Lachnospiraceae	Lactonifactor	Lactonifactor longoviformis	MGYG000002475		1																							0
MGYG000002476	Isolate	GUT_GENOME143498	Bacteria	Proteobacteria	Gammaproteobacteria	Enterobacterales	Enterobacteriaceae	Yersinia	Yersinia pestis	MGYG000002476		1											1	1											2
MGYG000002477	Isolate	GUT_GENOME143502	Bacteria	Proteobacteria	Gammaproteobacteria	Enterobacterales	Enterobacteriaceae	Citrobacter_A	Citrobacter_A amalonaticus	MGYG000002477				1									1	1											2
MGYG000002479	Isolate	GUT_GENOME143506	Bacteria	Campylobacterota	Campylobacteria	Campylobacterales	Campylobacteraceae	Campylobacter_B	Campylobacter_B hominis	MGYG000002479										1															1
MGYG000002480	Isolate	GUT_GENOME143514	Bacteria	Actinobacteriota	Coriobacteriia	Coriobacteriales	Eggerthellaceae	Adlercreutzia	Adlercreutzia celatus_A	MGYG000002480				1																					0
MGYG000002484	Isolate	GUT_GENOME143527	Bacteria	Proteobacteria	Gammaproteobacteria	Enterobacterales	Enterobacteriaceae	Cronobacter	Cronobacter malonaticus	MGYG000002484												1		1											2
MGYG000002487	Isolate	GUT_GENOME143632	Bacteria	Actinobacteriota	Coriobacteriia	Coriobacteriales	Eggerthellaceae	Gordonibacter	Gordonibacter pamelaeae	MGYG000002487		1		2						1															1
MGYG000002488	Isolate	GUT_GENOME143633	Bacteria	Proteobacteria	Gammaproteobacteria	Enterobacterales	Enterobacteriaceae	Proteus	Proteus penneri	MGYG000002488				1						1		3		1											5
MGYG000002490	Isolate	GUT_GENOME143709	Bacteria	Firmicutes	Bacilli	Paenibacillales	Paenibacillaceae	Paenibacillus_B	Paenibacillus_B thiaminolyticus	MGYG000002490		1	1																						0
MGYG000002491	Isolate	GUT_GENOME143711	Bacteria	Proteobacteria	Gammaproteobacteria	Enterobacterales	Enterobacteriaceae	Kluyvera	Kluyvera ascorbata_B	MGYG000002491												1		1			1								3
MGYG000002494	Isolate	GUT_GENOME143723	Bacteria	Proteobacteria	Gammaproteobacteria	Enterobacterales	Enterobacteriaceae	Citrobacter_B	Citrobacter_B koseri	MGYG000002494				1									1	1			1								3
MGYG000002495	Isolate	GUT_GENOME143724	Bacteria	Proteobacteria	Gammaproteobacteria	Enterobacterales	Enterobacteriaceae	Citrobacter	Citrobacter europaeus	MGYG000002495				1									1	1			1								3
MGYG000002496	Isolate	GUT_GENOME143726	Bacteria	Proteobacteria	Gammaproteobacteria	Enterobacterales	Enterobacteriaceae	Salmonella	Salmonella bongori	MGYG000002496												1		1											2
MGYG000002497	Isolate	GUT_GENOME143727	Bacteria	Proteobacteria	Gammaproteobacteria	Enterobacterales	Enterobacteriaceae	Klebsiella	Klebsiella aerogenes	MGYG000002497												1		1											2
MGYG000002498	Isolate	GUT_GENOME143740	Bacteria	Proteobacteria	Gammaproteobacteria	Enterobacterales	Enterobacteriaceae	Enterobacter	Enterobacter sichuanensis	MGYG000002498		1											1	1											2
MGYG000002499	Isolate	GUT_GENOME143746	Bacteria	Proteobacteria	Gammaproteobacteria	Enterobacterales	Enterobacteriaceae	Enterobacter	Enterobacter roggenkampii	MGYG000002499													1	1											2
MGYG000002500	Isolate	GUT_GENOME143747	Bacteria	Proteobacteria	Gammaproteobacteria	Enterobacterales	Enterobacteriaceae	Enterobacter	Enterobacter cloacae	MGYG000002500													1	1											2
MGYG000002501	Isolate	GUT_GENOME143749	Bacteria	Proteobacteria	Gammaproteobacteria	Enterobacterales	Enterobacteriaceae	Enterobacter	Enterobacter cloacae_K	MGYG000002501													1	1											2
MGYG000002502	Isolate	GUT_GENOME143751	Bacteria	Proteobacteria	Gammaproteobacteria	Enterobacterales	Enterobacteriaceae	Enterobacter	Enterobacter chengduensis	MGYG000002502													1	1											2
MGYG000002503	Isolate	GUT_GENOME143752	Bacteria	Proteobacteria	Gammaproteobacteria	Enterobacterales	Enterobacteriaceae	Enterobacter	Enterobacter ludwigii	MGYG000002503														1											1
MGYG000002504	Isolate	GUT_GENOME143760	Bacteria	Proteobacteria	Gammaproteobacteria	Enterobacterales	Enterobacteriaceae	Enterobacter	Enterobacter hormaechei_A	MGYG000002504												1		1											2
MGYG000002505	Isolate	GUT_GENOME143765	Bacteria	Proteobacteria	Gammaproteobacteria	Burkholderiales	Burkholderiaceae	Oxalobacter	Oxalobacter formigenes_B	MGYG000002505		1																							0
MGYG000002506	Isolate	GUT_GENOME144544	Bacteria	Proteobacteria	Gammaproteobacteria	Enterobacterales	Enterobacteriaceae	Escherichia	Escherichia coli_D	MGYG000002506				1									1	1			1								3
MGYG000002507	Isolate	GUT_GENOME145378	Bacteria	Proteobacteria	Gammaproteobacteria	Enterobacterales	Enterobacteriaceae	Escherichia	Escherichia albertii	MGYG000002507				1									1	1			1								3
MGYG000002508	Isolate	GUT_GENOME145582	Bacteria	Proteobacteria	Gammaproteobacteria	Enterobacterales	Enterobacteriaceae	Hafnia	Hafnia alvei	MGYG000002508													1	1			1								3
MGYG000002509	Isolate	GUT_GENOME145587	Bacteria	Actinobacteriota	Coriobacteriia	Coriobacteriales	Eggerthellaceae	Slackia_A	Slackia_A isoflavoniconvertens	MGYG000002509				1													1								1
MGYG000002510	Isolate	GUT_GENOME145695	Bacteria	Proteobacteria	Gammaproteobacteria	Enterobacterales	Enterobacteriaceae	Klebsiella	Klebsiella quasipneumoniae	MGYG000002510												1		1											2
MGYG000002511	Isolate	GUT_GENOME145698	Bacteria	Proteobacteria	Gammaproteobacteria	Enterobacterales	Enterobacteriaceae	Klebsiella	Klebsiella variicola	MGYG000002511												1		1											2
MGYG000002512	Isolate	GUT_GENOME145980	Bacteria	Proteobacteria	Gammaproteobacteria	Enterobacterales	Enterobacteriaceae	Morganella	Morganella morganii	MGYG000002512												1		1			1								3
MGYG000002513	Isolate	GUT_GENOME145981	Bacteria	Proteobacteria	Gammaproteobacteria	Enterobacterales	Enterobacteriaceae	Morganella	Morganella morganii_A	MGYG000002513												1		1			1								3
MGYG000002514	Isolate	GUT_GENOME145982	Bacteria	Proteobacteria	Gammaproteobacteria	Enterobacterales	Enterobacteriaceae	Proteus	Proteus mirabilis	MGYG000002514				1								1		1											2
MGYG000002515	Isolate	GUT_GENOME145983	Bacteria	Proteobacteria	Gammaproteobacteria	Enterobacterales	Enterobacteriaceae	Escherichia	Escherichia fergusonii	MGYG000002515		1											1	1			1								3
MGYG000002516	Isolate	GUT_GENOME145984	Bacteria	Proteobacteria	Gammaproteobacteria	Enterobacterales	Enterobacteriaceae	Proteus	Proteus vulgaris	MGYG000002516				1						1		1		1											3
MGYG000002518	Isolate	GUT_GENOME146003	Bacteria	Proteobacteria	Gammaproteobacteria	Enterobacterales	Enterobacteriaceae	Serratia	Serratia surfactantfaciens	MGYG000002518													1	1			1								3
MGYG000002519	Isolate	GUT_GENOME146008	Bacteria	Proteobacteria	Gammaproteobacteria	Enterobacterales	Enterobacteriaceae	Enterobacter	Enterobacter asburiae_B	MGYG000002519													1	1											2
MGYG000002520	Isolate	GUT_GENOME146009	Bacteria	Proteobacteria	Gammaproteobacteria	Enterobacterales	Enterobacteriaceae	Pluralibacter	Pluralibacter gergoviae	MGYG000002520		2											1	1			1								3
MGYG000002521	Isolate	GUT_GENOME146010	Bacteria	Proteobacteria	Gammaproteobacteria	Enterobacterales	Enterobacteriaceae	Phytobacter	Phytobacter ursingii	MGYG000002521		1											1	1			1								3
MGYG000002522	Isolate	GUT_GENOME146011	Bacteria	Firmicutes_A	Clostridia	Lachnospirales	Lachnospiraceae	Lachnoanaerobaculum	Lachnoanaerobaculum umeaense	MGYG000002522		1															1								1
MGYG000002524	Isolate	GUT_GENOME147115	Bacteria	Proteobacteria	Gammaproteobacteria	Enterobacterales	Enterobacteriaceae	Yersinia	Yersinia bercovieri	MGYG000002524													1	1											2
MGYG000002525	Isolate	GUT_GENOME147131	Bacteria	Proteobacteria	Gammaproteobacteria	Enterobacterales	Enterobacteriaceae	Yersinia	Yersinia intermedia	MGYG000002525													1	1											2
MGYG000002526	Isolate	GUT_GENOME147138	Bacteria	Proteobacteria	Gammaproteobacteria	Enterobacterales	Aeromonadaceae	Aeromonas	Aeromonas hydrophila	MGYG000002526		1	1																						0
MGYG000002529	Isolate	GUT_GENOME147152	Bacteria	Proteobacteria	Gammaproteobacteria	Enterobacterales	Aeromonadaceae	Aeromonas	Aeromonas veronii	MGYG000002529		1	1																						0
MGYG000002532	Isolate	GUT_GENOME147522	Bacteria	Proteobacteria	Gammaproteobacteria	Enterobacterales	Vibrionaceae	Enterovibrio	Enterovibrio hollisae	MGYG000002532		1	1											1											1
MGYG000002533	Isolate	GUT_GENOME147523	Bacteria	Proteobacteria	Gammaproteobacteria	Enterobacterales	Vibrionaceae	Vibrio	Vibrio vulnificus	MGYG000002533		1	1											1											1
MGYG000002534	Isolate	GUT_GENOME147524	Bacteria	Proteobacteria	Gammaproteobacteria	Enterobacterales	Enterobacteriaceae	Citrobacter_A	Citrobacter_A farmeri	MGYG000002534				1									1	1											2
MGYG000002535	Isolate	GUT_GENOME147525	Bacteria	Proteobacteria	Gammaproteobacteria	Enterobacterales	Enterobacteriaceae	Citrobacter	Citrobacter gillenii	MGYG000002535		1		1									1	1											2
MGYG000002537	Isolate	GUT_GENOME147550	Bacteria	Actinobacteriota	Actinomycetia	Actinomycetales	Micrococcaceae	Kocuria	Kocuria rhizophila	MGYG000002537		1								1															1
MGYG000002538	Isolate	GUT_GENOME147598	Bacteria	Proteobacteria	Gammaproteobacteria	Enterobacterales	Enterobacteriaceae	Klebsiella	Klebsiella pneumoniae	MGYG000002538												1		1											2
MGYG000002543	Isolate	GUT_GENOME147644	Bacteria	Campylobacterota	Campylobacteria	Campylobacterales	Campylobacteraceae	Campylobacter_B	Campylobacter_B ureolyticus	MGYG000002543		2	1														1								1
MGYG000002544	Isolate	GUT_GENOME147673	Bacteria	Actinobacteriota	Coriobacteriia	Coriobacteriales	Eggerthellaceae	Eggerthella	Eggerthella lenta	MGYG000002544				2						1															1
MGYG000002545	Isolate	GUT_GENOME147678	Bacteria	Firmicutes_A	Clostridia	Oscillospirales	Ruminococcaceae	Faecalibacterium	Faecalibacterium prausnitzii_G	MGYG000002545				1																					0
MGYG000002551	MAG	GUT_GENOME148095	Bacteria	Proteobacteria	Gammaproteobacteria	Enterobacterales	Pasteurellaceae	Haemophilus_A	Haemophilus_A paraphrohaemolyticus	MGYG000002551									1			1		1											3
MGYG000002577	MAG	GUT_GENOME151605	Bacteria	Proteobacteria	Gammaproteobacteria	Enterobacterales	Pasteurellaceae	Haemophilus_D	(blank)	MGYG000004837									1			1		1											3
MGYG000002586	MAG	GUT_GENOME152509	Bacteria	Firmicutes_A	Clostridia	Peptostreptococcales	Anaerovoracaceae	CAG-145	CAG-145 sp002320005	MGYG000002586		1																							0
MGYG000002589	MAG	GUT_GENOME152603	Bacteria	Firmicutes_A	Clostridia	Oscillospirales	Oscillospiraceae	CAG-110	CAG-110 sp900540635	MGYG000002589			1	1																					0
MGYG000002610	MAG	GUT_GENOME154740	Bacteria	Firmicutes_A	Clostridia	Oscillospirales	Ruminococcaceae	Faecalibacterium	(blank)	MGYG000002610				1																					0
MGYG000002618	MAG	GUT_GENOME155428	Bacteria	Firmicutes_C	Negativicutes	Veillonellales	Veillonellaceae	Veillonella	Veillonella sp900552445	MGYG000004673									1																1
MGYG000002619	MAG	GUT_GENOME155439	Bacteria	Firmicutes_A	Clostridia	Oscillospirales	Ruminococcaceae	Faecalibacterium	Faecalibacterium prausnitzii_J	MGYG000002619								1																	0
MGYG000002620	MAG	GUT_GENOME155459	Bacteria	Desulfobacterota	Desulfovibrionia	Desulfovibrionales	Desulfovibrionaceae	Desulfovibrio	Desulfovibrio desulfuricans	MGYG000002620		2	1	2						1							1								2
MGYG000002623	MAG	GUT_GENOME155703	Bacteria	Firmicutes_A	Clostridia	Lachnospirales	Anaerotignaceae	Anaerotignum	(blank)	MGYG000002623			3																						0
MGYG000002626	MAG	GUT_GENOME155718	Bacteria	Firmicutes_A	Clostridia	Lachnospirales	Anaerotignaceae	UMGS1670	(blank)	MGYG000002626			1																						0
MGYG000002631	MAG	GUT_GENOME155913	Bacteria	Proteobacteria	Gammaproteobacteria	Enterobacterales	Pasteurellaceae	Haemophilus_D	Haemophilus_D sp900756875	MGYG000002631									1			1		1											3
MGYG000002632	MAG	GUT_GENOME155926	Bacteria	Proteobacteria	Gammaproteobacteria	Enterobacterales	Pasteurellaceae	Haemophilus_A	Haemophilus_A parahaemolyticus	MGYG000004687									1			1													2
MGYG000002634	MAG	GUT_GENOME155972	Bacteria	Proteobacteria	Gammaproteobacteria	Enterobacterales	Pasteurellaceae	Haemophilus_D	Haemophilus_D parainfluenzae_K	MGYG000002634									1			1		1											3
MGYG000002638	MAG	GUT_GENOME156121	Bacteria	Firmicutes_A	Clostridia	Lachnospirales	Lachnospiraceae	Lachnoanaerobaculum	Lachnoanaerobaculum orale	MGYG000002638		1								1															1
MGYG000002639	MAG	GUT_GENOME156122	Bacteria	Proteobacteria	Gammaproteobacteria	Enterobacterales	Pasteurellaceae	Haemophilus	Haemophilus sp002998595	MGYG000002639		1							1			1		1											3
MGYG000002640	MAG	GUT_GENOME156224	Bacteria	Firmicutes_C	Negativicutes	Veillonellales	Veillonellaceae	Veillonella	Veillonella sp900757715	MGYG000002640									1																1
MGYG000002641	MAG	GUT_GENOME156244	Bacteria	Firmicutes_A	Clostridia	Oscillospirales	Ruminococcaceae	Faecalibacterium	Faecalibacterium sp003449675	MGYG000002641								1																	0
MGYG000002642	MAG	GUT_GENOME156655	Bacteria	Firmicutes_C	Negativicutes	Veillonellales	Veillonellaceae	Veillonella	(blank)	MGYG000002642									1																1
MGYG000002643	MAG	GUT_GENOME156849	Bacteria	Proteobacteria	Gammaproteobacteria	Burkholderiales	Burkholderiaceae	Turicimonas	Turicimonas sp900542195	MGYG000002643		1		2					1					1											2
MGYG000002645	MAG	GUT_GENOME156895	Bacteria	Firmicutes_C	Negativicutes	Veillonellales	Veillonellaceae	Veillonella	Veillonella dispar_A	MGYG000002645									1																1
MGYG000002646	MAG	GUT_GENOME156969	Bacteria	Firmicutes_C	Negativicutes	Veillonellales	Veillonellaceae	Veillonella	(blank)	MGYG000002646									1																1
MGYG000002651	MAG	GUT_GENOME157191	Bacteria	Firmicutes_A	Clostridia	Oscillospirales	Ruminococcaceae	Faecalibacterium	Faecalibacterium sp900772565	MGYG000002651								1																	0
MGYG000002667	MAG	GUT_GENOME157380	Bacteria	Firmicutes_A	Clostridia	Oscillospirales	Oscillospiraceae	F23-B02	F23-B02 sp004556755	MGYG000002667				2																					0
MGYG000002673	MAG	GUT_GENOME157750	Bacteria	Firmicutes_A	Clostridia	Oscillospirales	Oscillospiraceae	UBA9475	UBA9475 sp900549885	MGYG000002673		1																							0
MGYG000002680	MAG	GUT_GENOME158068	Bacteria	Firmicutes_A	Clostridia	Oscillospirales	Oscillospiraceae	Dysosmobacter	(blank)	MGYG000002680		1																							0
MGYG000002687	MAG	GUT_GENOME158398	Bacteria	Desulfobacterota	Desulfovibrionia	Desulfovibrionales	Desulfovibrionaceae	Desulfovibrio	(blank)	MGYG000002687			2	1						1							1								2
MGYG000002693	MAG	GUT_GENOME158600	Bacteria	Firmicutes_A	Clostridia	Lachnospirales	Lachnospiraceae	Anaerobutyricum	Anaerobutyricum sp002161065	MGYG000002693		1																							0
MGYG000002696	MAG	GUT_GENOME158620	Bacteria	Firmicutes_A	Clostridia	Oscillospirales	Oscillospiraceae	(blank)	(blank)	MGYG000002696		1							1																1
MGYG000002703	MAG	GUT_GENOME158649	Bacteria	Proteobacteria	Gammaproteobacteria	Burkholderiales	Burkholderiaceae	Oxalobacter	(blank)	MGYG000002703		1							1			1													2
MGYG000002704	MAG	GUT_GENOME158752	Bacteria	Firmicutes_A	Clostridia	Oscillospirales	Oscillospiraceae	Dysosmobacter	(blank)	MGYG000002704		1																							0
MGYG000002706	MAG	GUT_GENOME158799	Bacteria	Desulfobacterota	Desulfovibrionia	Desulfovibrionales	Desulfovibrionaceae	Bilophila	(blank)	MGYG000002706		1								1															1
MGYG000002707	MAG	GUT_GENOME158821	Bacteria	Firmicutes_A	Clostridia	Oscillospirales	Oscillospiraceae	Flavonifractor	Flavonifractor sp900549795	MGYG000002707		1																							0
MGYG000002712	MAG	GUT_GENOME159026	Bacteria	Actinobacteriota	Coriobacteriia	Coriobacteriales	Eggerthellaceae	Adlercreutzia	(blank)	MGYG000002712				1																					0
MGYG000002726	MAG	GUT_GENOME159700	Bacteria	Firmicutes_A	Clostridia	Oscillospirales	Oscillospiraceae	(blank)	(blank)	MGYG000002726		1		1																					0
MGYG000002727	MAG	GUT_GENOME159708	Bacteria	Firmicutes_A	Clostridia	Oscillospirales	Oscillospiraceae	NSJ-62	(blank)	MGYG000002727		1																							0
MGYG000002743	MAG	GUT_GENOME161899	Bacteria	Actinobacteriota	Coriobacteriia	Coriobacteriales	Coriobacteriaceae	Collinsella	(blank)	MGYG000002743		1																							0
MGYG000002750	MAG	GUT_GENOME162550	Bacteria	Actinobacteriota	Coriobacteriia	Coriobacteriales	Coriobacteriaceae	Collinsella	(blank)	MGYG000002750		1																							0
MGYG000002754	MAG	GUT_GENOME162823	Bacteria	Actinobacteriota	Coriobacteriia	Coriobacteriales	Coriobacteriaceae	Collinsella	(blank)	MGYG000002754		1																							0
MGYG000002755	MAG	GUT_GENOME163017	Bacteria	Actinobacteriota	Coriobacteriia	Coriobacteriales	Coriobacteriaceae	Collinsella	Collinsella sp900541145	MGYG000002755		1																							0
MGYG000002800	MAG	GUT_GENOME170487	Bacteria	Firmicutes_C	Negativicutes	Veillonellales	Megasphaeraceae	Megasphaera	Megasphaera sp900540735	MGYG000002800		1																							0
MGYG000002809	MAG	GUT_GENOME170652	Bacteria	Firmicutes_A	Clostridia	Oscillospirales	Ruminococcaceae	Faecalibacterium	(blank)	MGYG000002809				1																					0
MGYG000002813	MAG	GUT_GENOME170735	Bacteria	Campylobacterota	Campylobacteria	Campylobacterales	Campylobacteraceae	Campylobacter_D	Campylobacter_D sp900539255	MGYG000002813		1							1																1
MGYG000002816	MAG	GUT_GENOME171356	Bacteria	Proteobacteria	Gammaproteobacteria	Enterobacterales	Enterobacteriaceae	Citrobacter	Citrobacter braakii	MGYG000002816				1									1	1											2
MGYG000002818	MAG	GUT_GENOME171367	Bacteria	Firmicutes_A	Clostridia	Tissierellales	Tissierellaceae	Tissierella	Tissierella sp002266425	MGYG000002818		1																							0
MGYG000002819	MAG	GUT_GENOME171392	Bacteria	Firmicutes_C	Negativicutes	Veillonellales	Veillonellaceae	Veillonella	Veillonella tobetsuensis	MGYG000002819									1																1
MGYG000002823	MAG	GUT_GENOME171567	Bacteria	Proteobacteria	Gammaproteobacteria	Enterobacterales	Enterobacteriaceae	Enterobacter	Enterobacter bugandensis	MGYG000002823													1	1											2
MGYG000002825	MAG	GUT_GENOME171597	Bacteria	Proteobacteria	Gammaproteobacteria	Enterobacterales	Enterobacteriaceae	Klebsiella_A	Klebsiella_A indica	MGYG000002825												1		1			1								3
MGYG000002827	MAG	GUT_GENOME171648	Bacteria	Proteobacteria	Alphaproteobacteria	Rhizobiales_A	Rhizobiaceae_A	Phyllobacterium	Phyllobacterium sp900539805	MGYG000002827		1							1					1											2
MGYG000002828	MAG	GUT_GENOME171681	Bacteria	Firmicutes_A	Clostridia	Oscillospirales	Oscillospiraceae	Intestinimonas	(blank)	MGYG000002828		1																							0
MGYG000002829	MAG	GUT_GENOME171682	Bacteria	Firmicutes_A	Clostridia	Lachnospirales	Lachnospiraceae	Enterocloster	Enterocloster sp900551225	MGYG000002829		2																							0
MGYG000002830	MAG	GUT_GENOME171683	Bacteria	Firmicutes_C	Negativicutes	Veillonellales	Veillonellaceae	Veillonella	Veillonella sp900552715	MGYG000002830									1																1
MGYG000002831	MAG	GUT_GENOME172369	Bacteria	Firmicutes_A	Clostridia_A	Christensenellales	CAG-917	CAG-349	CAG-349 sp003539515	MGYG000002831			1	1																					0
MGYG000002836	MAG	GUT_GENOME172932	Bacteria	Firmicutes_A	Clostridia	Lachnospirales	Lachnospiraceae	Anaerocolumna	Anaerocolumna aminovalerica	MGYG000002836		1		1																					0
MGYG000002841	MAG	GUT_GENOME173869	Bacteria	Firmicutes_A	Clostridia	Oscillospirales	Oscillospiraceae	UBA5446	UBA5446 sp900544765	MGYG000002841									1																1
MGYG000002846	MAG	GUT_GENOME174809	Bacteria	Desulfobacterota	Desulfovibrionia	Desulfovibrionales	Desulfovibrionaceae	Desulfovibrio	Desulfovibrio sp900540515	MGYG000002846			1				1										1								1
MGYG000002847	MAG	GUT_GENOME174855	Bacteria	Actinobacteriota	Coriobacteriia	Coriobacteriales	Coriobacteriaceae	Collinsella	Collinsella sp900554325	MGYG000002847		1																							0
MGYG000002862	MAG	GUT_GENOME175344	Bacteria	Firmicutes_A	Clostridia	Lachnospirales	Lachnospiraceae	Faecalimonas	Faecalimonas sp900555395	MGYG000004842		1																							0
MGYG000002885	MAG	GUT_GENOME176464	Bacteria	Proteobacteria	Gammaproteobacteria	Pseudomonadales	Pseudomonadaceae	Pseudomonas_E	Pseudomonas_E juntendi	MGYG000002885		2							1			1		1											3
MGYG000002886	MAG	GUT_GENOME176465	Bacteria	Proteobacteria	Gammaproteobacteria	Xanthomonadales	Xanthomonadaceae	Stenotrophomonas	Stenotrophomonas maltophilia	MGYG000002886		1																							0
MGYG000002889	MAG	GUT_GENOME176629	Bacteria	Proteobacteria	Gammaproteobacteria	Enterobacterales	Enterobacteriaceae	Pantoea	Pantoea sp002920175	MGYG000002889		1											1	1											2
MGYG000002893	MAG	GUT_GENOME176758	Bacteria	Proteobacteria	Gammaproteobacteria	Enterobacterales	Pasteurellaceae	Haemophilus_D	Haemophilus_D parainfluenzae_N	MGYG000002893									1			1		1											3
MGYG000002894	MAG	GUT_GENOME176893	Bacteria	Actinobacteriota	Actinomycetia	Actinomycetales	Actinomycetaceae	Winkia	Winkia sp002849225	MGYG000002894		1																							0
MGYG000002898	MAG	GUT_GENOME177056	Bacteria	Proteobacteria	Gammaproteobacteria	Enterobacterales	Pasteurellaceae	Haemophilus_D	Haemophilus_D pittmaniae	MGYG000002898		1							1					1											2
MGYG000002901	MAG	GUT_GENOME177322	Bacteria	Firmicutes_A	Clostridia	Tissierellales	Peptoniphilaceae	Anaerococcus	(blank)	MGYG000002901		1							1																1
MGYG000002904	MAG	GUT_GENOME177471	Bacteria	Proteobacteria	Gammaproteobacteria	Enterobacterales	Enterobacteriaceae	Phytobacter	Phytobacter diazotrophicus	MGYG000002904		1											1	1			1								3
MGYG000002910	MAG	GUT_GENOME179059	Bacteria	Actinobacteriota	Coriobacteriia	Coriobacteriales	Eggerthellaceae	Slackia	Slackia exigua	MGYG000002910																	1								1
MGYG000002915	MAG	GUT_GENOME179840	Bacteria	Actinobacteriota	Coriobacteriia	Coriobacteriales	Coriobacteriaceae	Collinsella	Collinsella sp900548075	MGYG000002915		1																							0
MGYG000002917	MAG	GUT_GENOME179927	Bacteria	Actinobacteriota	Coriobacteriia	Coriobacteriales	Coriobacteriaceae	Collinsella	Collinsella sp900544725	MGYG000002917		1																							0
MGYG000002924	MAG	GUT_GENOME180129	Bacteria	Actinobacteriota	Coriobacteriia	Coriobacteriales	UMGS124	UMGS124	UMGS124 sp900539345	MGYG000002924		1								2															2
MGYG000002932	MAG	GUT_GENOME181927	Bacteria	Actinobacteriota	Coriobacteriia	Coriobacteriales	Coriobacteriaceae	Collinsella	Collinsella sp900541055	MGYG000002932		1																							0
MGYG000002938	MAG	GUT_GENOME183774	Bacteria	Firmicutes_A	Clostridia	Clostridiales	Clostridiaceae	Clostridium_B	Clostridium_B sp902809985	MGYG000002938									1																1
MGYG000002941	MAG	GUT_GENOME185247	Bacteria	Actinobacteriota	Actinomycetia	Actinomycetales	Actinomycetaceae	Actinomyces	Actinomyces graevenitzii	MGYG000002941									1																1
MGYG000002943	MAG	GUT_GENOME185251	Bacteria	Actinobacteriota	Actinomycetia	Actinomycetales	Actinomycetaceae	Actinomyces	Actinomyces oris	MGYG000002943		1							1		1														2
MGYG000002946	MAG	GUT_GENOME185532	Bacteria	Firmicutes_A	Clostridia	Lachnospirales	Lachnospiraceae	Enterocloster	Enterocloster sp900555905	MGYG000002946										1															1
MGYG000002949	MAG	GUT_GENOME186025	Bacteria	Firmicutes_A	Clostridia	Lachnospirales	Lachnospiraceae	UMGS1251	UMGS1251 sp900549995	MGYG000002949		1																							0
MGYG000002953	MAG	GUT_GENOME186073	Bacteria	Firmicutes_A	Clostridia	Oscillospirales	Oscillospiraceae	UMGS1202	UMGS1202 sp900549565	MGYG000002953		1	1	2																					0
MGYG000002954	MAG	GUT_GENOME186087	Bacteria	Firmicutes_A	Clostridia	Peptostreptococcales	Anaerovoracaceae	UBA1191	UBA1191 sp900543485	MGYG000002954		2	1	1					1																1
MGYG000002955	MAG	GUT_GENOME186342	Bacteria	Desulfobacterota	Desulfovibrionia	Desulfovibrionales	Desulfovibrionaceae	Desulfovibrio	Desulfovibrio sp900319575	MGYG000002955																	1					2			3
MGYG000002957	MAG	GUT_GENOME187126	Bacteria	Actinobacteriota	Coriobacteriia	Coriobacteriales	Eggerthellaceae	Ellagibacter	Ellagibacter sp900554945	MGYG000002957				1						2															2
MGYG000002962	MAG	GUT_GENOME188058	Bacteria	Firmicutes_A	Clostridia	Clostridiales	Clostridiaceae	Clostridium	Clostridium sp900543325	MGYG000002962										1															1
MGYG000002963	MAG	GUT_GENOME188395	Bacteria	Firmicutes_A	Clostridia	Lachnospirales	Lachnospiraceae	Anaerosporobacter	Anaerosporobacter mobilis	MGYG000002963		1																							0
MGYG000002964	MAG	GUT_GENOME188398	Bacteria	Firmicutes_A	Clostridia	Oscillospirales	Oscillospiraceae	Oscillibacter	Oscillibacter ruminantium	MGYG000002964		2																							0
MGYG000002966	MAG	GUT_GENOME188425	Bacteria	Firmicutes_A	Clostridia	Lachnospirales	Lachnospiraceae	Blautia_A	Blautia_A sp900551075	MGYG000002966		1							1																1
MGYG000002974	MAG	GUT_GENOME189814	Bacteria	Firmicutes_A	Clostridia	Lachnospirales	Lachnospiraceae	Frisingicoccus	Frisingicoccus caecimuris	MGYG000002974			1	1																					0
MGYG000002988	MAG	GUT_GENOME191311	Bacteria	Actinobacteriota	Actinomycetia	Actinomycetales	Actinomycetaceae	Pauljensenia	Pauljensenia sp900556405	MGYG000002988		1									1														1
MGYG000002989	MAG	GUT_GENOME191958	Bacteria	Firmicutes_A	Clostridia	Lachnospirales	Lachnospiraceae	Marvinbryantia	Marvinbryantia sp900544685	MGYG000002989		1																							0
MGYG000002995	MAG	GUT_GENOME192985	Bacteria	Firmicutes_A	Clostridia	Lachnospirales	Lachnospiraceae	Enterocloster	Enterocloster sp900555045	MGYG000002995		1																							0
MGYG000002996	MAG	GUT_GENOME193080	Bacteria	Desulfobacterota	Desulfovibrionia	Desulfovibrionales	Desulfovibrionaceae	Desulfovibrio	Desulfovibrio sp900546145	MGYG000002996																	2					1			3
MGYG000003009	MAG	GUT_GENOME194073	Bacteria	Firmicutes_A	Clostridia	Lachnospirales	Lachnospiraceae	Oribacterium	Oribacterium sinus	MGYG000003009										1															1
MGYG000003012	MAG	GUT_GENOME194547	Bacteria	Firmicutes_A	Clostridia	Lachnospirales	Lachnospiraceae	Blautia_A	Blautia_A sp900540785	MGYG000003012									1																1
MGYG000003013	MAG	GUT_GENOME194589	Bacteria	Firmicutes_A	Clostridia	Lachnospirales	Lachnospiraceae	Oribacterium	Oribacterium sinus	MGYG000003013										1															1
MGYG000003014	MAG	GUT_GENOME194590	Bacteria	Actinobacteriota	Actinomycetia	Actinomycetales	Actinomycetaceae	Actinomyces	Actinomyces graevenitzii	MGYG000003014									1																1
MGYG000003015	MAG	GUT_GENOME194726	Bacteria	Proteobacteria	Gammaproteobacteria	Enterobacterales	Pasteurellaceae	Haemophilus_D	(blank)	MGYG000003015									1			1		1											3
MGYG000003016	MAG	GUT_GENOME194757	Bacteria	Proteobacteria	Gammaproteobacteria	Pseudomonadales	Halomonadaceae	Salinicola	Salinicola tamaricis	MGYG000003016		1																							0
MGYG000003017	MAG	GUT_GENOME194902	Bacteria	Proteobacteria	Gammaproteobacteria	Burkholderiales	Burkholderiaceae	Duodenibacillus	Duodenibacillus sp900538905	MGYG000003017				1						1		1		1											3
MGYG000003022	MAG	GUT_GENOME195667	Bacteria	Proteobacteria	Gammaproteobacteria	Burkholderiales	Burkholderiaceae	Parasutterella	Parasutterella sp000980495	MGYG000003022				2										1											1
MGYG000003023	MAG	GUT_GENOME195758	Bacteria	Proteobacteria	Gammaproteobacteria	Burkholderiales	Burkholderiaceae	Parasutterella	Parasutterella sp900554375	MGYG000003023				2					1																1
MGYG000003046	MAG	GUT_GENOME197156	Bacteria	Actinobacteriota	Coriobacteriia	Coriobacteriales	Coriobacteriaceae	Collinsella	Collinsella sp900754525	MGYG000003046		1																							0
MGYG000003050	MAG	GUT_GENOME197557	Bacteria	Actinobacteriota	Coriobacteriia	Coriobacteriales	Coriobacteriaceae	Collinsella	(blank)	MGYG000003050		1																							0
MGYG000003052	MAG	GUT_GENOME197867	Bacteria	Actinobacteriota	Coriobacteriia	Coriobacteriales	Coriobacteriaceae	Collinsella	Collinsella sp900541145	MGYG000003052		1																							0
MGYG000003060	MAG	GUT_GENOME198893	Bacteria	Proteobacteria	Gammaproteobacteria	Enterobacterales	Pasteurellaceae	Haemophilus_D	(blank)	MGYG000003060														1											1
MGYG000003064	MAG	GUT_GENOME199128	Bacteria	Bacteroidota	Bacteroidia	Bacteroidales	Bacteroidaceae	Bacteroides	Bacteroides graminisolvens	MGYG000003064		1																							0
MGYG000003072	MAG	GUT_GENOME200288	Bacteria	Firmicutes	Bacilli	Paenibacillales	Paenibacillaceae	Paenibacillus	Paenibacillus amylolyticus	MGYG000003072		1																							0
MGYG000003092	MAG	GUT_GENOME205238	Bacteria	Synergistota	Synergistia	Synergistales	Synergistaceae	An23	An23 sp900545755	MGYG000004902		1	2	1													1								1
MGYG000003107	MAG	GUT_GENOME206946	Bacteria	Actinobacteriota	Coriobacteriia	Coriobacteriales	Coriobacteriaceae	Collinsella	Collinsella sp900541245	MGYG000003107		1																							0
MGYG000003113	MAG	GUT_GENOME207226	Bacteria	Actinobacteriota	Actinomycetia	Actinomycetales	Actinomycetaceae	Pauljensenia	Pauljensenia sp001838165	MGYG000003113									1																1
MGYG000003115	MAG	GUT_GENOME207259	Bacteria	Proteobacteria	Gammaproteobacteria	Enterobacterales	Enterobacteriaceae	Franconibacter	Franconibacter helveticus	MGYG000003115		2											1	1											2
MGYG000003118	MAG	GUT_GENOME207341	Bacteria	Proteobacteria	Gammaproteobacteria	Enterobacterales	Pasteurellaceae	Haemophilus_D	Haemophilus_D parainfluenzae_J	MGYG000003118									1			1		1											3
MGYG000003123	MAG	GUT_GENOME207475	Bacteria	Proteobacteria	Gammaproteobacteria	Enterobacterales	Enterobacteriaceae	Chimaeribacter	Chimaeribacter coloradensis	MGYG000003123		1												1			1								2
MGYG000003124	MAG	GUT_GENOME207489	Bacteria	Actinobacteriota	Actinomycetia	Actinomycetales	Micrococcaceae	Rothia	Rothia mucilaginosa_A	MGYG000003124										1															1
MGYG000003126	MAG	GUT_GENOME207512	Bacteria	Proteobacteria	Gammaproteobacteria	Enterobacterales	Pasteurellaceae	Haemophilus_D	Haemophilus_D parainfluenzae	MGYG000003126									1			1		1											3
MGYG000003127	MAG	GUT_GENOME207634	Bacteria	Proteobacteria	Gammaproteobacteria	Enterobacterales	Enterobacteriaceae	Pantoea	Pantoea eucalypti	MGYG000003127		1											1												1
MGYG000003131	MAG	GUT_GENOME207678	Bacteria	Firmicutes_C	Negativicutes	UMGS1260	UMGS1260	UMGS1260	UMGS1260 sp900550105	MGYG000003131		2							1																1
MGYG000003133	MAG	GUT_GENOME207750	Bacteria	Firmicutes	Bacilli	Bacillales_B	DSM-18226	Niallia	Niallia sp900199695	MGYG000003133		1																							0
MGYG000003137	MAG	GUT_GENOME207869	Bacteria	Proteobacteria	Alphaproteobacteria	Rhizobiales	Xanthobacteraceae	Bradyrhizobium	Bradyrhizobium sp000015165	MGYG000003137		1							1	1															2
MGYG000003144	MAG	GUT_GENOME207955	Bacteria	Proteobacteria	Gammaproteobacteria	Enterobacterales	Aeromonadaceae	Aeromonas	Aeromonas rivipollensis	MGYG000003144		1																							0
MGYG000003151	MAG	GUT_GENOME208213	Bacteria	Firmicutes_A	Clostridia	Lachnospirales	Lachnospiraceae	Blautia_A	Blautia_A sp900548245	MGYG000004733									1																1
MGYG000003166	MAG	GUT_GENOME209802	Bacteria	Firmicutes_A	Clostridia	Oscillospirales	Ruminococcaceae	Faecalibacterium	Faecalibacterium sp900539885	MGYG000003166				1																					0
MGYG000003170	MAG	GUT_GENOME210225	Bacteria	Proteobacteria	Gammaproteobacteria	Burkholderiales	Burkholderiaceae	Sutterella	Sutterella sp900764215	MGYG000003170				1					1					1	1										3
MGYG000003184	MAG	GUT_GENOME211901	Bacteria	Proteobacteria	Gammaproteobacteria	Enterobacterales	Enterobacteriaceae	Mixta	Mixta calida	MGYG000003184													1	1											2
MGYG000003187	MAG	GUT_GENOME212260	Bacteria	Proteobacteria	Gammaproteobacteria	Enterobacterales	Enterobacteriaceae	Leclercia	Leclercia adecarboxylata_C	MGYG000003187		1										1		1											2
MGYG000003188	MAG	GUT_GENOME212278	Bacteria	Firmicutes_C	Negativicutes	Veillonellales	Veillonellaceae	Veillonella	Veillonella dispar	MGYG000003188									1																1
MGYG000003189	MAG	GUT_GENOME212287	Bacteria	Proteobacteria	Gammaproteobacteria	Enterobacterales	Pasteurellaceae	Haemophilus_D	Haemophilus_D parainfluenzae_M	MGYG000003189									1			3		1											5
MGYG000003190	MAG	GUT_GENOME212317	Bacteria	Firmicutes_C	Negativicutes	Veillonellales	Veillonellaceae	Veillonella	Veillonella rogosae	MGYG000003190									1																1
MGYG000003196	MAG	GUT_GENOME212873	Bacteria	Actinobacteriota	Actinomycetia	Mycobacteriales	Mycobacteriaceae	Corynebacterium	Corynebacterium sp900539985	MGYG000003196		1																							0
MGYG000003208	MAG	GUT_GENOME213384	Bacteria	Proteobacteria	Gammaproteobacteria	Pseudomonadales	Pseudomonadaceae	Pseudomonas_E	Pseudomonas_E extremaustralis	MGYG000003208		2							2			1		1											4
MGYG000003210	MAG	GUT_GENOME213427	Bacteria	Firmicutes_A	Clostridia	Peptostreptococcales	Anaerovoracaceae	BX12	BX12 sp014333425	MGYG000003210				3					1																1
MGYG000003218	MAG	GUT_GENOME214510	Bacteria	Firmicutes_B	Dehalobacteriia	UBA4068	UBA4068	HGM13862	HGM13862 sp900760825	MGYG000003218		1	1	1					1																1
MGYG000003232	MAG	GUT_GENOME215875	Bacteria	Firmicutes_A	Clostridia	Oscillospirales	Oscillospiraceae	Pseudoflavonifractor	Pseudoflavonifractor sp014287675	MGYG000004726		1																							0
MGYG000003245	MAG	GUT_GENOME217432	Bacteria	Firmicutes_A	Clostridia	Lachnospirales	Lachnospiraceae	Mediterraneibacter	Mediterraneibacter sp900761655	MGYG000003245		1																							0
MGYG000003269	MAG	GUT_GENOME218245	Bacteria	Firmicutes_A	Clostridia	Oscillospirales	Oscillospiraceae	CAG-110	CAG-110 sp900762245	MGYG000003269			1	2																					0
MGYG000003288	MAG	GUT_GENOME220136	Bacteria	Proteobacteria	Gammaproteobacteria	Burkholderiales	Burkholderiaceae	Duodenibacillus	Duodenibacillus sp900544255	MGYG000003288										1		1													2
MGYG000003289	MAG	GUT_GENOME220305	Bacteria	Firmicutes_A	Clostridia	Oscillospirales	Oscillospiraceae	(blank)	(blank)	MGYG000003289																1									1
MGYG000003291	MAG	GUT_GENOME220495	Bacteria	Firmicutes_A	Clostridia	Oscillospirales	Ruminococcaceae	Faecalibacterium	Faecalibacterium prausnitzii_M	MGYG000003291								1																	0
MGYG000003297	MAG	GUT_GENOME221775	Bacteria	Firmicutes_A	Clostridia	Oscillospirales	Oscillospiraceae	(blank)	(blank)	MGYG000003297				1																					0
MGYG000003303	MAG	GUT_GENOME222123	Bacteria	Actinobacteriota	Coriobacteriia	Coriobacteriales	Eggerthellaceae	Senegalimassilia	Senegalimassilia sp900550055	MGYG000003303				1																					0
MGYG000003307	MAG	GUT_GENOME222400	Bacteria	Firmicutes_A	Clostridia	Oscillospirales	Acutalibacteraceae	UBA1227	UBA1227 sp900545655	MGYG000003307			1	4																					0
MGYG000003311	MAG	GUT_GENOME222558	Bacteria	Firmicutes_A	Clostridia	Oscillospirales	Ruminococcaceae	Angelakisella	Angelakisella sp004557855	MGYG000003311			1																						0
MGYG000003318	MAG	GUT_GENOME225259	Bacteria	Proteobacteria	Gammaproteobacteria	Burkholderiales	Burkholderiaceae	Duodenibacillus	Duodenibacillus massiliensis	MGYG000003318												1													1
MGYG000003323	MAG	GUT_GENOME225807	Bacteria	Firmicutes_A	Clostridia	Oscillospirales	Ruminococcaceae	Faecalibacterium	(blank)	MGYG000003323		1																							0
MGYG000003330	MAG	GUT_GENOME226020	Bacteria	Campylobacterota	Campylobacteria	Campylobacterales	Campylobacteraceae	Campylobacter_A	Campylobacter_A concisus_Q	MGYG000003330		1	1							1							1								2
MGYG000003333	MAG	GUT_GENOME226406	Bacteria	Fusobacteriota	Fusobacteriia	Fusobacteriales	Fusobacteriaceae	Fusobacterium_A	Fusobacterium_A sp900764925	MGYG000004828		1																							0
MGYG000003343	MAG	GUT_GENOME227837	Bacteria	Firmicutes_C	Negativicutes	Veillonellales	Veillonellaceae	Veillonella_A	Veillonella_A sp900765165	MGYG000003343		1							1																1
MGYG000003352	MAG	GUT_GENOME230476	Bacteria	Proteobacteria	Gammaproteobacteria	Burkholderiales	Burkholderiaceae	Parasutterella	Parasutterella sp900766055	MGYG000003352				2					1																1
MGYG000003354	MAG	GUT_GENOME230891	Bacteria	Firmicutes_A	Clostridia	Lachnospirales	Lachnospiraceae	Schaedlerella	Schaedlerella sp900765975	MGYG000004799		1																							0
MGYG000003358	MAG	GUT_GENOME231247	Bacteria	Proteobacteria	Gammaproteobacteria	Enterobacterales	Enterobacteriaceae	Kluyvera	Kluyvera ascorbata	MGYG000003358		1										1		1			1								3
MGYG000003359	MAG	GUT_GENOME231250	Bacteria	Firmicutes	Bacilli	Paenibacillales	Paenibacillaceae	Paenibacillus_A	Paenibacillus_A sp900766135	MGYG000003359		1	1																						0
MGYG000003360	MAG	GUT_GENOME231257	Bacteria	Proteobacteria	Gammaproteobacteria	Enterobacterales	Enterobacteriaceae	Enterobacter_D	Enterobacter_D kobei_A	MGYG000003360		1											1	1											2
MGYG000003361	MAG	GUT_GENOME231296	Bacteria	Actinobacteriota	Coriobacteriia	Coriobacteriales	Coriobacteriaceae	Collinsella	Collinsella sp900556495	MGYG000003361		1		1						1															1
MGYG000003365	MAG	GUT_GENOME231320	Bacteria	Proteobacteria	Gammaproteobacteria	Enterobacterales	Enterobacteriaceae	Pseudescherichia	Pseudescherichia sp002298805	MGYG000003365		1											1	1											2
MGYG000003369	MAG	GUT_GENOME231418	Bacteria	Firmicutes_A	Clostridia	Tissierellales	Peptoniphilaceae	Anaerococcus	Anaerococcus sp900258475	MGYG000003369		1																							0
MGYG000003372	MAG	GUT_GENOME231453	Bacteria	Proteobacteria	Gammaproteobacteria	Enterobacterales	Enterobacteriaceae	Citrobacter	Citrobacter werkmanii	MGYG000003372				1									1	1											2
MGYG000003377	MAG	GUT_GENOME231559	Bacteria	Proteobacteria	Gammaproteobacteria	Enterobacterales	Enterobacteriaceae	Phytobacter	Phytobacter sp002377245	MGYG000003377		1											1	1											2
MGYG000003378	MAG	GUT_GENOME231599	Bacteria	Proteobacteria	Gammaproteobacteria	Enterobacterales	Enterobacteriaceae	Chimaeribacter	Chimaeribacter arupi	MGYG000003378		1										1		1											2
MGYG000003379	MAG	GUT_GENOME231626	Bacteria	Proteobacteria	Gammaproteobacteria	Enterobacterales	Enterobacteriaceae	Pantoea	Pantoea anthophila	MGYG000003379		2											1	1											2
MGYG000003381	MAG	GUT_GENOME231661	Bacteria	Firmicutes_A	Clostridia	Lachnospirales	Lachnospiraceae	Lachnoanaerobaculum	Lachnoanaerobaculum sp000296385	MGYG000003381		1															1								1
MGYG000003382	MAG	GUT_GENOME231670	Bacteria	Proteobacteria	Gammaproteobacteria	Enterobacterales	Enterobacteriaceae	Pantoea	Pantoea agglomerans	MGYG000003382		1											1	1											2
MGYG000003386	MAG	GUT_GENOME231730	Bacteria	Proteobacteria	Gammaproteobacteria	Enterobacterales	Enterobacteriaceae	Pantoea	Pantoea brenneri	MGYG000003386		3												1											1
MGYG000003387	MAG	GUT_GENOME231806	Bacteria	Proteobacteria	Gammaproteobacteria	Pseudomonadales	Pseudomonadaceae	Pseudomonas_R	Pseudomonas_R sp900766265	MGYG000003387		1											1	1											2
MGYG000003390	MAG	GUT_GENOME231920	Bacteria	Proteobacteria	Gammaproteobacteria	Enterobacterales	Enterobacteriaceae	Pseudescherichia	Pseudescherichia vulneris	MGYG000003390		1											1	1											2
MGYG000003393	MAG	GUT_GENOME232008	Bacteria	Proteobacteria	Gammaproteobacteria	Enterobacterales	Enterobacteriaceae	Pantoea	Pantoea ananatis	MGYG000003393		3										1		1											2
MGYG000003394	MAG	GUT_GENOME232013	Bacteria	Proteobacteria	Gammaproteobacteria	Enterobacterales	Pasteurellaceae	Haemophilus	Haemophilus influenzae	MGYG000003394		1							1			1		1											3
MGYG000003395	MAG	GUT_GENOME232032	Bacteria	Proteobacteria	Gammaproteobacteria	Enterobacterales	Enterobacteriaceae	Superficieibacter	Superficieibacter sp900766525	MGYG000003395		1											1	1											2
MGYG000003399	MAG	GUT_GENOME232192	Bacteria	Proteobacteria	Gammaproteobacteria	Enterobacterales	Enterobacteriaceae	Serratia	Serratia ureilytica	MGYG000003399													1	1											2
MGYG000003400	MAG	GUT_GENOME232194	Bacteria	Proteobacteria	Gammaproteobacteria	Xanthomonadales	Xanthomonadaceae	Stenotrophomonas	Stenotrophomonas sp003028475	MGYG000003400		1																							0
MGYG000003401	MAG	GUT_GENOME232218	Bacteria	Firmicutes	Bacilli	Staphylococcales	Staphylococcaceae	Staphylococcus	Staphylococcus capitis	MGYG000003401		1																							0
MGYG000003402	MAG	GUT_GENOME232220	Bacteria	Firmicutes	Bacilli	Paenibacillales	Paenibacillaceae	Paenibacillus	Paenibacillus lactis	MGYG000003402		1																							0
MGYG000003416	MAG	GUT_GENOME232852	Bacteria	Firmicutes_A	Clostridia	Clostridiales	Clostridiaceae	(blank)	(blank)	MGYG000003416		1	1	1																					0
MGYG000003427	MAG	GUT_GENOME233273	Bacteria	Firmicutes_A	Clostridia	Lachnospirales	Lachnospiraceae	HGM12587	HGM12587 sp900766915	MGYG000003427		1																							0
MGYG000003432	MAG	GUT_GENOME233279	Bacteria	Firmicutes_A	Clostridia	Oscillospirales	Acutalibacteraceae	UBA6857	UBA6857 sp900767015	MGYG000003432			1	1																					0
MGYG000003435	MAG	GUT_GENOME233283	Bacteria	Spirochaetota	Spirochaetia	Sphaerochaetales	Sphaerochaetaceae	UBA5920	(blank)	MGYG000003435				1																					0
MGYG000003436	MAG	GUT_GENOME233284	Bacteria	Proteobacteria	Gammaproteobacteria	Enterobacterales	Succinivibrionaceae	HGM20899	HGM20899 sp900767005	MGYG000003436		1																							0
MGYG000003440	MAG	GUT_GENOME233759	Bacteria	Proteobacteria	Gammaproteobacteria	Enterobacterales	Succinivibrionaceae	Anaerobiospirillum	Anaerobiospirillum succiniciproducens	MGYG000003440		1																							0
MGYG000003441	MAG	GUT_GENOME234055	Bacteria	Proteobacteria	Gammaproteobacteria	Burkholderiales	Burkholderiaceae	Mesosutterella	(blank)	MGYG000003441												1													1
MGYG000003451	MAG	GUT_GENOME234279	Bacteria	Proteobacteria	Gammaproteobacteria	Burkholderiales	Burkholderiaceae	Oxalobacter	(blank)	MGYG000003451		1												1											1
MGYG000003457	MAG	GUT_GENOME234569	Bacteria	Spirochaetota	Spirochaetia	Sphaerochaetales	Sphaerochaetaceae	UBA9732	UBA9732 sp001940825	MGYG000003457				1																					0
MGYG000003473	MAG	GUT_GENOME235153	Bacteria	Firmicutes_A	Clostridia	Oscillospirales	Acutalibacteraceae	UBA6857	UBA6857 sp900768075	MGYG000003473			1	1																					0
MGYG000003490	MAG	GUT_GENOME236224	Bacteria	Firmicutes_A	Clostridia_A	Christensenellales	CAG-74	(blank)	(blank)	MGYG000003490		1																							0
MGYG000003510	MAG	GUT_GENOME236862	Bacteria	Firmicutes_A	Clostridia	Oscillospirales	Acutalibacteraceae	UBA6857	(blank)	MGYG000003510			1	1																					0
MGYG000003516	MAG	GUT_GENOME236870	Archaea	Methanobacteriota	Methanobacteria	Methanobacteriales	Methanobacteriaceae	Methanobrevibacter_A	Methanobrevibacter_A sp900769095	MGYG000003516									1	1															2
MGYG000003550	MAG	GUT_GENOME237201	Bacteria	Firmicutes_A	Clostridia	Clostridiales	Clostridiaceae	Clostridium	Clostridium sp900769625	MGYG000003550		1																							0
MGYG000003567	MAG	GUT_GENOME237438	Bacteria	Spirochaetota	Spirochaetia	Sphaerochaetales	Sphaerochaetaceae	Spiro-01	Spiro-01 sp900769955	MGYG000003567				1																					0
MGYG000003586	MAG	GUT_GENOME237516	Bacteria	Firmicutes	Bacilli	Erysipelotrichales	Erysipelotrichaceae	Bulleidia	(blank)	MGYG000003586		1							1																1
MGYG000003589	MAG	GUT_GENOME237520	Bacteria	Firmicutes_A	Clostridia	Oscillospirales	Oscillospiraceae	Dysosmobacter	Dysosmobacter sp900770295	MGYG000003589		1																							0
MGYG000003593	MAG	GUT_GENOME237529	Bacteria	Firmicutes_A	Clostridia	Lachnospirales	Lachnospiraceae	Enterocloster	Enterocloster sp900770345	MGYG000003593		1																							0
MGYG000003594	MAG	GUT_GENOME237530	Bacteria	Firmicutes_A	Clostridia	Lachnospirales	Lachnospiraceae	RUG12045	RUG12045 sp900770325	MGYG000003594		1																							0
MGYG000003595	MAG	GUT_GENOME237605	Bacteria	Firmicutes_A	Clostridia	Monoglobales_A	UBA1381	HGM11525	HGM11525 sp900770405	MGYG000003595			1																						0
MGYG000003602	MAG	GUT_GENOME237836	Archaea	Halobacteriota	Methanomicrobia	Methanomicrobiales	Methanocorpusculaceae	Methanocorpusculum	(blank)	MGYG000003602	2	2							1																1
MGYG000003613	MAG	GUT_GENOME237866	Bacteria	Firmicutes_A	Clostridia	Lachnospirales	Lachnospiraceae	SFDP01	SFDP01 sp004558185	MGYG000003613		1																							0
MGYG000003615	MAG	GUT_GENOME237868	Bacteria	Firmicutes_A	Clostridia	Lachnospirales	Lachnospiraceae	CAG-791	CAG-791 sp900315055	MGYG000003615		1																							0
MGYG000003617	MAG	GUT_GENOME237872	Bacteria	Campylobacterota	Campylobacteria	Campylobacterales	Helicobacteraceae	Helicobacter_D	Helicobacter_D sp900770765	MGYG000003617		1											1												1
MGYG000003619	MAG	GUT_GENOME237874	Bacteria	Firmicutes_A	Clostridia	Lachnospirales	Lachnospiraceae	SFDP01	SFDP01 sp900770785	MGYG000003619		1																							0
MGYG000003620	MAG	GUT_GENOME237875	Bacteria	Firmicutes	Bacilli	Erysipelotrichales	Erysipelotrichaceae	Bulleidia	Bulleidia massiliensis_B	MGYG000003620		1																							0
MGYG000003623	MAG	GUT_GENOME237880	Bacteria	Firmicutes_A	Clostridia	Peptostreptococcales	Anaerovoracaceae	UBA1191	(blank)	MGYG000003623		1		1																					0
MGYG000003624	MAG	GUT_GENOME237882	Bacteria	Actinobacteriota	Coriobacteriia	Coriobacteriales	Atopobiaceae	Olsenella_B	Olsenella_B sp900770865	MGYG000003624		1																							0
MGYG000003628	MAG	GUT_GENOME238204	Bacteria	Firmicutes_A	Clostridia	Oscillospirales	Acutalibacteraceae	RUG420	RUG420 sp900771085	MGYG000003628				2																					0
MGYG000003640	MAG	GUT_GENOME238257	Bacteria	Firmicutes_A	Clostridia	Lachnospirales	Lachnospiraceae	Butyrivibrio_A	Butyrivibrio_A sp900771195	MGYG000003640		1																							0
MGYG000003668	MAG	GUT_GENOME239115	Bacteria	Firmicutes_A	Clostridia	Oscillospirales	Oscillospiraceae	UBA1777	UBA1777 sp900549485	MGYG000003668		1	1	1																					0
MGYG000003673	MAG	GUT_GENOME239257	Bacteria	Firmicutes_A	Clostridia	Oscillospirales	Ruminococcaceae	Gemmiger	Gemmiger variabilis_B	MGYG000004866							1																		0
MGYG000003676	MAG	GUT_GENOME239428	Bacteria	Firmicutes_A	Clostridia	Lachnospirales	Lachnospiraceae	Fusicatenibacter	Fusicatenibacter sp900772675	MGYG000003676		1																							0
MGYG000003687	Isolate	GUT_GENOME239690	Bacteria	Firmicutes	Bacilli	Paenibacillales	Paenibacillaceae	Paenibacillus	Paenibacillus polymyxa	MGYG000003687		2																							0
MGYG000003705	MAG	GUT_GENOME240252	Bacteria	Firmicutes_A	Clostridia	Eubacteriales	Garciellaceae	Garciella	Garciella sp900555725	MGYG000003705		1	1	1																					0
MGYG000003708	MAG	GUT_GENOME240840	Bacteria	Firmicutes_A	Clostridia	Tissierellales	Sedimentibacteraceae	Sedimentibacter	Sedimentibacter sp003457065	MGYG000003708		2		1																					0
MGYG000003712	MAG	GUT_GENOME242337	Bacteria	Proteobacteria	Gammaproteobacteria	Enterobacterales	Enterobacteriaceae	Serratia	Serratia liquefaciens	MGYG000003712													1	1			1								3
MGYG000003713	MAG	GUT_GENOME242646	Bacteria	Campylobacterota	Campylobacteria	Campylobacterales	Campylobacteraceae	Campylobacter_B	Campylobacter_B sp900539505	MGYG000003713		2	1										1				1								2
MGYG000003715	MAG	GUT_GENOME242840	Bacteria	Firmicutes_A	Clostridia	Lachnospirales	Lachnospiraceae	Muricomes	Muricomes sp900604355	MGYG000003715		1																							0
MGYG000003723	MAG	GUT_GENOME242958	Bacteria	Actinobacteriota	Actinomycetia	Actinomycetales	Actinomycetaceae	Mobiluncus	(blank)	MGYG000003723		1												1											1
MGYG000003733	MAG	GUT_GENOME243082	Bacteria	Proteobacteria	Alphaproteobacteria	Rhizobiales	Xanthobacteraceae	Bradyrhizobium	Bradyrhizobium sp003020075	MGYG000003733		2	1																						0
MGYG000003734	MAG	GUT_GENOME243084	Bacteria	Proteobacteria	Alphaproteobacteria	Rhizobiales	Xanthobacteraceae	Afipia	Afipia broomeae	MGYG000003734			1						1																1
MGYG000003736	MAG	GUT_GENOME243145	Bacteria	Proteobacteria	Gammaproteobacteria	Burkholderiales	Burkholderiaceae	Cupriavidus	Cupriavidus metallidurans	MGYG000003736			1										1												1
MGYG000003748	MAG	GUT_GENOME243377	Bacteria	Firmicutes_A	Clostridia	Peptostreptococcales	Anaerovoracaceae	Alterileibacterium	Alterileibacterium massiliense	MGYG000003748		1															1								1
MGYG000003751	MAG	GUT_GENOME243413	Bacteria	Firmicutes_A	Clostridia	Tissierellales	Peptoniphilaceae	Peptoniphilus_A	Peptoniphilus_A raoultii	MGYG000003751			1																						0
MGYG000003757	MAG	GUT_GENOME243514	Bacteria	Firmicutes_A	Clostridia	Tissierellales	Peptoniphilaceae	Peptoniphilus_B	Peptoniphilus_B duerdenii	MGYG000003757			1																						0
MGYG000003758	MAG	GUT_GENOME243516	Bacteria	Firmicutes_A	Clostridia	Peptostreptococcales	Anaerovoracaceae	Alterileibacterium	(blank)	MGYG000003758																	1								1
MGYG000003759	MAG	GUT_GENOME243569	Bacteria	Firmicutes_A	Clostridia	Tissierellales	Peptoniphilaceae	KA00134	(blank)	MGYG000003759			1																						0
MGYG000003760	MAG	GUT_GENOME243582	Bacteria	Firmicutes_A	Clostridia	Tissierellales	Peptoniphilaceae	Anaerococcus	(blank)	MGYG000003760		1																							0
MGYG000003761	MAG	GUT_GENOME243585	Bacteria	Proteobacteria	Gammaproteobacteria	Xanthomonadales	Xanthomonadaceae	Stenotrophomonas	Stenotrophomonas maltophilia_S	MGYG000003761													1												1
MGYG000003769	MAG	GUT_GENOME243814	Bacteria	Firmicutes_A	Clostridia	Lachnospirales	Lachnospiraceae	Lachnoclostridium	(blank)	MGYG000003769		1		1																					0
MGYG000003771	MAG	GUT_GENOME243826	Bacteria	Firmicutes_A	Clostridia	Lachnospirales	Lachnospiraceae	Blautia	Blautia sp002161285	MGYG000003771		1																							0
MGYG000003777	MAG	GUT_GENOME243928	Bacteria	Firmicutes_A	Clostridia	Lachnospirales	Lachnospiraceae	Muricomes	(blank)	MGYG000003777			1	1																					0
MGYG000003779	MAG	GUT_GENOME243939	Bacteria	Firmicutes_A	Clostridia	Lachnospirales	Lachnospiraceae	Stomatobaculum	Stomatobaculum sp002892395	MGYG000003779		1																							0
MGYG000003784	MAG	GUT_GENOME244012	Bacteria	Firmicutes_C	Negativicutes	Veillonellales	Veillonellaceae	Veillonella	(blank)	MGYG000003784									1																1
MGYG000003788	MAG	GUT_GENOME244103	Bacteria	Synergistota	Synergistia	Synergistales	Dethiosulfovibrionaceae	Pyramidobacter	(blank)	MGYG000003788									1																1
MGYG000003792	MAG	GUT_GENOME244162	Bacteria	Actinobacteriota	Actinomycetia	Actinomycetales	Brevibacteriaceae	Brevibacterium	(blank)	MGYG000003792		1																							0
MGYG000003800	MAG	GUT_GENOME244248	Bacteria	Actinobacteriota	Actinomycetia	Actinomycetales	Actinomycetaceae	Mobiluncus	(blank)	MGYG000003800		1								1				1											2
MGYG000003802	MAG	GUT_GENOME244253	Bacteria	Firmicutes_A	Clostridia	Tissierellales	Peptoniphilaceae	Peptoniphilus_A	(blank)	MGYG000003802			1																						0
MGYG000003803	MAG	GUT_GENOME244286	Bacteria	Proteobacteria	Gammaproteobacteria	Enterobacterales	Enterobacteriaceae	Pantoea	Pantoea conspicua	MGYG000003803		3										1													1
MGYG000003806	MAG	GUT_GENOME244330	Bacteria	Actinobacteriota	Actinomycetia	Mycobacteriales	Mycobacteriaceae	Corynebacterium	(blank)	MGYG000003806		1																							0
MGYG000003808	MAG	GUT_GENOME244335	Bacteria	Actinobacteriota	Actinomycetia	Actinomycetales	Actinomycetaceae	Pauljensenia	Pauljensenia culturomici	MGYG000003808		1									1														1
MGYG000003818	MAG	GUT_GENOME244575	Bacteria	Firmicutes_A	Clostridia_A	Christensenellales	CAG-917	UMGS1688	UMGS1688 sp900545885	MGYG000003818			1	1																					0
MGYG000003820	MAG	GUT_GENOME244587	Bacteria	Firmicutes_A	Clostridia	Oscillospirales	Oscillospiraceae	UBA5446	UBA5446 sp900543085	MGYG000003820		1							1																1
MGYG000003821	MAG	GUT_GENOME244589	Bacteria	Firmicutes_A	Clostridia	Lachnospirales	Lachnospiraceae	Blautia_A	Blautia_A sp900549015	MGYG000003821		1	1	1															1						1
MGYG000003822	MAG	GUT_GENOME244598	Bacteria	Firmicutes_A	Clostridia	Lachnospirales	Lachnospiraceae	Blautia_A	(blank)	MGYG000003822		1							1																1
MGYG000003852	MAG	GUT_GENOME246008	Bacteria	Proteobacteria	Gammaproteobacteria	Burkholderiales	Burkholderiaceae	Sutterella	Sutterella sp900762445	MGYG000003852		1																							0
MGYG000003860	MAG	GUT_GENOME246267	Bacteria	Firmicutes_A	Clostridia	Oscillospirales	Oscillospiraceae	NK3B98	NK3B98 sp900752305	MGYG000003860				1																					0
MGYG000003867	MAG	GUT_GENOME246434	Bacteria	Firmicutes_A	Clostridia	Lachnospirales	Lachnospiraceae	Catenibacillus	(blank)	MGYG000003867		1																							0
MGYG000003869	MAG	GUT_GENOME246461	Bacteria	Firmicutes_A	Clostridia	Oscillospirales	Oscillospiraceae	Flavonifractor	(blank)	MGYG000003869		1																							0
MGYG000003876	MAG	GUT_GENOME246802	Bacteria	Firmicutes_A	Clostridia	Oscillospirales	Ruminococcaceae	Anaerotruncus	(blank)	MGYG000003876		1																							0
MGYG000003877	MAG	GUT_GENOME246834	Bacteria	Firmicutes_A	Clostridia	Oscillospirales	Oscillospiraceae	UBA1777	(blank)	MGYG000003877				1																					0
MGYG000003879	MAG	GUT_GENOME246915	Bacteria	Proteobacteria	Gammaproteobacteria	Burkholderiales	Burkholderiaceae	Duodenibacillus	(blank)	MGYG000003879		2							1			1		1											3
MGYG000003882	MAG	GUT_GENOME247084	Bacteria	Proteobacteria	Gammaproteobacteria	Enterobacterales	Enterobacteriaceae	Klebsiella	(blank)	MGYG000003882												1		1			1								3
MGYG000003883	MAG	GUT_GENOME247095	Bacteria	Proteobacteria	Gammaproteobacteria	Enterobacterales	Enterobacteriaceae	Kosakonia	Kosakonia cowanii	MGYG000003883		1										1		1											2
MGYG000003884	MAG	GUT_GENOME247103	Bacteria	Firmicutes_A	Clostridia	Oscillospirales	Oscillospiraceae	CAG-110	(blank)	MGYG000003884				1																					0
MGYG000003886	MAG	GUT_GENOME247218	Bacteria	Actinobacteriota	Coriobacteriia	Coriobacteriales	Eggerthellaceae	CAG-1427	CAG-1427 sp900553605	MGYG000003886				1																					0
MGYG000003901	MAG	GUT_GENOME248086	Bacteria	Proteobacteria	Gammaproteobacteria	Burkholderiales	Burkholderiaceae	Sutterella	(blank)	MGYG000003901		1																							0
MGYG000003902	MAG	GUT_GENOME248256	Bacteria	Firmicutes_C	Negativicutes	Veillonellales	Veillonellaceae	Veillonella	Veillonella dispar	MGYG000003902									1																1
MGYG000003907	MAG	GUT_GENOME249050	Bacteria	Firmicutes_A	Clostridia	Oscillospirales	Butyricicoccaceae	Butyricicoccus	(blank)	MGYG000003907		1																							0
MGYG000003909	MAG	GUT_GENOME249369	Bacteria	Firmicutes_A	Clostridia	Oscillospirales	Butyricicoccaceae	Agathobaculum	(blank)	MGYG000003909		1																							0
MGYG000003914	MAG	GUT_GENOME249850	Bacteria	Proteobacteria	Gammaproteobacteria	Burkholderiales	Burkholderiaceae	Sutterella	(blank)	MGYG000003914									1					1											2
MGYG000003918	MAG	GUT_GENOME250040	Bacteria	Desulfobacterota	Desulfovibrionia	Desulfovibrionales	Desulfovibrionaceae	Mailhella	(blank)	MGYG000003918		1	1	1																					0
MGYG000003924	MAG	GUT_GENOME250710	Bacteria	Desulfobacterota	Desulfovibrionia	Desulfovibrionales	Desulfovibrionaceae	Mailhella	Mailhella sp900555975	MGYG000003924		2		1																					0
MGYG000003933	MAG	GUT_GENOME250990	Bacteria	Desulfobacterota	Desulfovibrionia	Desulfovibrionales	Desulfovibrionaceae	Desulfovibrio	Desulfovibrio desulfuricans	MGYG000003933		3	1	2						1							1								2
MGYG000003938	MAG	GUT_GENOME251098	Bacteria	Firmicutes_A	Clostridia	Oscillospirales	Oscillospiraceae	UBA1777	(blank)	MGYG000003938		3	1	1																					0
MGYG000004028	MAG	GUT_GENOME254213	Bacteria	Firmicutes_A	Clostridia	Oscillospirales	Oscillospiraceae	CAG-83	(blank)	MGYG000004028		1																							0
MGYG000004041	MAG	GUT_GENOME254562	Bacteria	Actinobacteriota	Coriobacteriia	Coriobacteriales	Eggerthellaceae	Ellagibacter	Ellagibacter isourolithinifaciens	MGYG000004041				1						1															1
MGYG000004048	MAG	GUT_GENOME254864	Bacteria	Actinobacteriota	Coriobacteriia	Coriobacteriales	Coriobacteriaceae	Collinsella	(blank)	MGYG000004048		1																							0
MGYG000004052	MAG	GUT_GENOME254918	Bacteria	Firmicutes_A	Clostridia_A	Christensenellales	CAG-74	SFMI01	SFMI01 sp004556155	MGYG000004052				1																					0
MGYG000004054	MAG	GUT_GENOME254947	Bacteria	Actinobacteriota	Coriobacteriia	Coriobacteriales	Coriobacteriaceae	Collinsella	Collinsella aerofaciens_F	MGYG000004054		1																							0
MGYG000004061	MAG	GUT_GENOME255270	Bacteria	Firmicutes_A	Clostridia	Peptostreptococcales	Anaerovoracaceae	(blank)	(blank)	MGYG000004061		1															1								1
MGYG000004063	MAG	GUT_GENOME255276	Bacteria	Proteobacteria	Gammaproteobacteria	Burkholderiales	Burkholderiaceae	Oxalobacter	Oxalobacter sp900760095	MGYG000004063									1																1
MGYG000004066	MAG	GUT_GENOME255379	Bacteria	Actinobacteriota	Coriobacteriia	Coriobacteriales	Coriobacteriaceae	Collinsella	(blank)	MGYG000004066		1																							0
MGYG000004068	MAG	GUT_GENOME255537	Bacteria	Firmicutes_A	Clostridia	Oscillospirales	Oscillospiraceae	Intestinimonas	(blank)	MGYG000004068		1																							0
MGYG000004074	MAG	GUT_GENOME255792	Bacteria	Firmicutes_A	Clostridia	Oscillospirales	Oscillospiraceae	HGM12998	HGM12998 sp900756495	MGYG000004074				1					1								1								2
MGYG000004093	MAG	GUT_GENOME256138	Bacteria	Firmicutes_B	Peptococcia	Peptococcales	Peptococcaceae	UBA7185	(blank)	MGYG000004093		1		1																				1	1
MGYG000004096	MAG	GUT_GENOME256176	Bacteria	Proteobacteria	Gammaproteobacteria	Burkholderiales	Burkholderiaceae	Sutterella	(blank)	MGYG000004096		1		1					1					1											2
MGYG000004112	MAG	GUT_GENOME256614	Bacteria	Actinobacteriota	Coriobacteriia	Coriobacteriales	Eggerthellaceae	(blank)	(blank)	MGYG000004112		2																							0
MGYG000004118	MAG	GUT_GENOME256939	Bacteria	Firmicutes_B	Dehalobacteriia	UBA4068	UBA4068	HGM13862	(blank)	MGYG000004118									1																1
MGYG000004138	MAG	GUT_GENOME257332	Bacteria	Actinobacteriota	Coriobacteriia	Coriobacteriales	QAMH01	QAMH01	QAMH01 sp900544245	MGYG000004138										1															1
MGYG000004139	MAG	GUT_GENOME257383	Bacteria	Firmicutes_A	Clostridia	Oscillospirales	Oscillospiraceae	UBA1777	(blank)	MGYG000004139		1	1	1																					0
MGYG000004142	MAG	GUT_GENOME257423	Bacteria	Firmicutes_A	Clostridia	Oscillospirales	Oscillospiraceae	Marseille-P3106	Marseille-P3106 sp900169975	MGYG000004142		1																							0
MGYG000004150	MAG	GUT_GENOME257679	Bacteria	Proteobacteria	Gammaproteobacteria	Burkholderiales	Burkholderiaceae	Comamonas	Comamonas kerstersii	MGYG000004150		1												1											1
MGYG000004151	MAG	GUT_GENOME257704	Bacteria	Proteobacteria	Gammaproteobacteria	Pseudomonadales	Pseudomonadaceae	Pseudomonas	Pseudomonas citronellolis	MGYG000004151		1							1				1	1			1								4
MGYG000004154	MAG	GUT_GENOME257768	Bacteria	Firmicutes_A	Clostridia_A	Christensenellales	CAG-74	SFFH01	(blank)	MGYG000004154		1		1					1																1
MGYG000004168	MAG	GUT_GENOME258397	Bacteria	Firmicutes_A	Clostridia_A	Christensenellales	CAG-74	Firm-11	(blank)	MGYG000004168		1																							0
MGYG000004171	MAG	GUT_GENOME258449	Bacteria	Firmicutes_A	Clostridia	Peptostreptococcales	Anaerovoracaceae	(blank)	(blank)	MGYG000004171		1								1							1								2
MGYG000004176	MAG	GUT_GENOME258629	Bacteria	Firmicutes	Bacilli	Bacillales_B	DSM-1321	Pradoshia	Pradoshia sp001183965	MGYG000004176		1																							0
MGYG000004183	MAG	GUT_GENOME258812	Bacteria	Actinobacteriota	Coriobacteriia	Coriobacteriales	Eggerthellaceae	CAAEEV01	(blank)	MGYG000004183		2		2													1								1
MGYG000004187	MAG	GUT_GENOME258867	Bacteria	Proteobacteria	Gammaproteobacteria	Burkholderiales	Burkholderiaceae	Sutterella	(blank)	MGYG000004187		1		1										1	1										2
MGYG000004189	MAG	GUT_GENOME258957	Bacteria	Actinobacteriota	Coriobacteriia	Coriobacteriales	Eggerthellaceae	Slackia_A	Slackia_A sp900553655	MGYG000004189				1																					0
MGYG000004193	MAG	GUT_GENOME259060	Bacteria	Firmicutes_A	Clostridia	UMGS1810	UMGS1810	NSJ-50	(blank)	MGYG000004193			1																						0
MGYG000004198	MAG	GUT_GENOME259234	Bacteria	Firmicutes_A	Clostridia	Peptostreptococcales	Anaerovoracaceae	UBA1191	(blank)	MGYG000004198		1	1	2																					0
MGYG000004200	MAG	GUT_GENOME259524	Bacteria	Firmicutes_A	Clostridia	Oscillospirales	Oscillospiraceae	F23-B02	F23-B02 sp000431075	MGYG000004200				2																					0
MGYG000004206	MAG	GUT_GENOME259561	Bacteria	Firmicutes_A	Clostridia	Oscillospirales	Oscillospiraceae	ER4	(blank)	MGYG000004206		1																							0
MGYG000004225	MAG	GUT_GENOME260051	Bacteria	Proteobacteria	Gammaproteobacteria	Burkholderiales	Burkholderiaceae	Sutterella	(blank)	MGYG000004829		1												1											1
MGYG000004230	MAG	GUT_GENOME260250	Bacteria	Firmicutes_A	Clostridia	Clostridiales	Clostridiaceae	Clostridium	Clostridium sp900759995	MGYG000004230		1																							0
MGYG000004232	MAG	GUT_GENOME260293	Bacteria	Firmicutes_A	Clostridia	Peptostreptococcales	Peptostreptococcaceae	Terrisporobacter	Terrisporobacter sp900557165	MGYG000004232		1																							0
MGYG000004235	MAG	GUT_GENOME260354	Bacteria	Firmicutes_A	Clostridia_A	Christensenellales	Christensenellaceae	QAKS01	(blank)	MGYG000004235		1								1															1
MGYG000004238	MAG	GUT_GENOME260489	Bacteria	Actinobacteriota	Coriobacteriia	Coriobacteriales	Eggerthellaceae	Senegalimassilia	(blank)	MGYG000004238				1																					0
MGYG000004240	MAG	GUT_GENOME260664	Bacteria	Actinobacteriota	Coriobacteriia	Coriobacteriales	Coriobacteriaceae	Collinsella	Collinsella sp900541145	MGYG000004240		1																							0
MGYG000004245	MAG	GUT_GENOME260844	Bacteria	Firmicutes_A	Clostridia_A	Christensenellales	CAG-138	SFEL01	SFEL01 sp004557245	MGYG000004245				1																					0
MGYG000004247	MAG	GUT_GENOME260956	Bacteria	Actinobacteriota	Coriobacteriia	Coriobacteriales	QAMH01	QAMH01	(blank)	MGYG000004247		1							1																1
MGYG000004251	MAG	GUT_GENOME261219	Bacteria	Proteobacteria	Gammaproteobacteria	Burkholderiales	Burkholderiaceae	Oxalobacter	(blank)	MGYG000004251									1			1													2
MGYG000004253	MAG	GUT_GENOME261390	Bacteria	Desulfobacterota	Desulfovibrionia	Desulfovibrionales	Desulfovibrionaceae	Desulfovibrio	Desulfovibrio piger_A	MGYG000004253			2	1						1							1								2
MGYG000004265	MAG	GUT_GENOME261708	Bacteria	Firmicutes_A	Clostridia	Oscillospirales	Acutalibacteraceae	UMGS263	UMGS263 sp900540535	MGYG000004265			1	1																					0
MGYG000004268	MAG	GUT_GENOME262065	Bacteria	Actinobacteriota	Actinomycetia	Actinomycetales	Actinomycetaceae	Pauljensenia	Pauljensenia bouchesdurhonensis	MGYG000004268		1																							0
MGYG000004269	MAG	GUT_GENOME262105	Bacteria	Firmicutes_A	Clostridia	Lachnospirales	Lachnospiraceae	Blautia_A	Blautia_A schinkii	MGYG000004269									1																1
MGYG000004277	MAG	GUT_GENOME262768	Bacteria	Firmicutes_C	Negativicutes	Veillonellales	Veillonellaceae	Veillonella	Veillonella sp900545205	MGYG000004277									1																1
MGYG000004283	MAG	GUT_GENOME263468	Archaea	Methanobacteriota	Methanobacteria	Methanobacteriales	Methanobacteriaceae	Methanobrevibacter_A	Methanobrevibacter_A woesei	MGYG000004283	1	1							1																1
MGYG000004295	MAG	GUT_GENOME264766	Bacteria	Proteobacteria	Gammaproteobacteria	Enterobacterales	Enterobacteriaceae	Providencia	Providencia rettgeri	MGYG000004295		1										1		1											2
MGYG000004307	MAG	GUT_GENOME265882	Bacteria	Actinobacteriota	Coriobacteriia	Coriobacteriales	Coriobacteriaceae	Collinsella	(blank)	MGYG000004307		1																							0
MGYG000004313	MAG	GUT_GENOME266127	Bacteria	Proteobacteria	Gammaproteobacteria	Enterobacterales	Pasteurellaceae	Aggregatibacter	Aggregatibacter segnis	MGYG000004313		1							1			1		1											3
MGYG000004324	MAG	GUT_GENOME266866	Bacteria	Actinobacteriota	Coriobacteriia	Coriobacteriales	Coriobacteriaceae	Collinsella	(blank)	MGYG000004324		1																							0
MGYG000004327	MAG	GUT_GENOME267242	Bacteria	Firmicutes_A	Clostridia	Oscillospirales	Oscillospiraceae	F23-B02	(blank)	MGYG000004327			1	1																					0
MGYG000004330	MAG	GUT_GENOME267492	Bacteria	Actinobacteriota	Coriobacteriia	Coriobacteriales	Coriobacteriaceae	Collinsella	(blank)	MGYG000004330		1																							0
MGYG000004332	MAG	GUT_GENOME267645	Bacteria	Actinobacteriota	Coriobacteriia	Coriobacteriales	Coriobacteriaceae	Collinsella	(blank)	MGYG000004332		1																							0
MGYG000004340	MAG	GUT_GENOME268486	Bacteria	Firmicutes_A	Clostridia	Oscillospirales	Ruminococcaceae	Faecalibacterium	(blank)	MGYG000004340		1																							0
MGYG000004364	MAG	GUT_GENOME269995	Bacteria	Actinobacteriota	Coriobacteriia	Coriobacteriales	Coriobacteriaceae	Collinsella	(blank)	MGYG000004364		1																							0
MGYG000004373	MAG	GUT_GENOME270662	Bacteria	Actinobacteriota	Coriobacteriia	Coriobacteriales	Coriobacteriaceae	Collinsella	(blank)	MGYG000004373		1																							0
MGYG000004374	MAG	GUT_GENOME270676	Bacteria	Actinobacteriota	Coriobacteriia	Coriobacteriales	Coriobacteriaceae	Collinsella	(blank)	MGYG000004374		1																							0
MGYG000004376	MAG	GUT_GENOME270730	Bacteria	Firmicutes_A	Clostridia	Oscillospirales	Oscillospiraceae	CAG-83	CAG-83 sp900554275	MGYG000004376			1																						0
MGYG000004388	MAG	GUT_GENOME271436	Bacteria	Firmicutes_A	Clostridia	Oscillospirales	Oscillospiraceae	F23-B02	F23-B02 sp001916715	MGYG000004388			1	1																					0
MGYG000004415	MAG	GUT_GENOME273451	Bacteria	Actinobacteriota	Coriobacteriia	Coriobacteriales	Coriobacteriaceae	Collinsella	(blank)	MGYG000004415		1																							0
MGYG000004424	MAG	GUT_GENOME274122	Bacteria	Actinobacteriota	Coriobacteriia	Coriobacteriales	Coriobacteriaceae	Collinsella	Collinsella sp900548365	MGYG000004424		1		1																					0
MGYG000004433	MAG	GUT_GENOME274466	Bacteria	Desulfobacterota	Desulfovibrionia	Desulfovibrionales	Desulfovibrionaceae	Bilophila	Bilophila sp900550745	MGYG000004433			1														1								1
MGYG000004454	MAG	GUT_GENOME275636	Bacteria	Proteobacteria	Gammaproteobacteria	Burkholderiales	Burkholderiaceae	Sutterella	Sutterella faecalis	MGYG000004454									1			1													2
MGYG000004486	MAG	GUT_GENOME277097	Bacteria	Firmicutes_A	Clostridia	Oscillospirales	Oscillospiraceae	F23-B02	F23-B02 sp003533405	MGYG000004486				2																					0
MGYG000004487	MAG	GUT_GENOME277106	Bacteria	Firmicutes_A	Clostridia	Oscillospirales	Oscillospiraceae	CAG-83	CAG-83 sp900547745	MGYG000004487			1																						0
MGYG000004495	MAG	GUT_GENOME278116	Bacteria	Bacteroidota	Bacteroidia	Bacteroidales	Bacteroidaceae	Prevotella	(blank)	MGYG000004495		1																							0
MGYG000004519	MAG	GUT_GENOME279992	Bacteria	Firmicutes_A	Clostridia	Lachnospirales	Lachnospiraceae	TWA4	(blank)	MGYG000004519		1		1																					0
MGYG000004542	MAG	GUT_GENOME282223	Bacteria	Actinobacteriota	Coriobacteriia	Coriobacteriales	Coriobacteriaceae	Collinsella	(blank)	MGYG000004542		1																							0
MGYG000004547	MAG	GUT_GENOME282538	Bacteria	Firmicutes_A	Clostridia	Lachnospirales	CAG-274	(blank)	(blank)	MGYG000004547		1																							0
MGYG000004552	MAG	GUT_GENOME282843	Bacteria	Firmicutes_A	Clostridia	Lachnospirales	Lachnospiraceae	Frisingicoccus	Frisingicoccus sp900757195	MGYG000004552			1	1																					0
MGYG000004554	MAG	GUT_GENOME282938	Bacteria	Actinobacteriota	Coriobacteriia	Coriobacteriales	Eggerthellaceae	CAAEEV01	(blank)	MGYG000004554		2		1																					0
MGYG000004556	MAG	GUT_GENOME282991	Bacteria	Firmicutes_B	Peptococcia	Peptococcales	Peptococcaceae	(blank)	(blank)	MGYG000004556		1																							0
MGYG000004557	MAG	GUT_GENOME282994	Bacteria	Firmicutes_A	Clostridia	Oscillospirales	Oscillospiraceae	UBA5446	UBA5446 sp900545405	MGYG000004557			1	1																					0
MGYG000004558	MAG	GUT_GENOME283050	Bacteria	Firmicutes_A	Clostridia	Lachnospirales	Lachnospiraceae	Mediterraneibacter	(blank)	MGYG000004558		1																							0
MGYG000004564	MAG	GUT_GENOME283183	Bacteria	Synergistota	Synergistia	Synergistales	Synergistaceae	An23	An23 sp900544635	MGYG000004564		1	2	1													1								1
MGYG000004566	MAG	GUT_GENOME283194	Bacteria	Actinobacteriota	Actinomycetia	Actinomycetales	Actinomycetaceae	Pauljensenia	Pauljensenia cardiffensis	MGYG000004566		1												1											1
MGYG000004572	MAG	GUT_GENOME283320	Bacteria	Firmicutes_A	Clostridia	Lachnospirales	Lachnospiraceae	Lachnoclostridium_B	(blank)	MGYG000004572		1	1	1																					0
MGYG000004575	MAG	GUT_GENOME283379	Bacteria	Firmicutes_A	Clostridia	Oscillospirales	Oscillospiraceae	UBA5446	(blank)	MGYG000004575				1					1																1
MGYG000004576	MAG	GUT_GENOME283386	Bacteria	Firmicutes_A	Clostridia_A	Christensenellales	CAG-917	UMGS1688	UMGS1688 sp900553825	MGYG000004576			1	1																					0
MGYG000004581	MAG	GUT_GENOME283626	Bacteria	Firmicutes_A	Clostridia	Lachnospirales	Lachnospiraceae	Coprococcus_A	Coprococcus_A sp900548825	MGYG000004581		1																							0
MGYG000004585	MAG	GUT_GENOME283701	Archaea	Methanobacteriota	Methanobacteria	Methanobacteriales	Methanobacteriaceae	Methanobacterium	Methanobacterium sp000499765	MGYG000004585	1	1							1	1															2
MGYG000004592	MAG	GUT_GENOME284201	Bacteria	Actinobacteriota	Coriobacteriia	Coriobacteriales	Eggerthellaceae	UMGS1293	(blank)	MGYG000004592		2															1								1
MGYG000004615	MAG	GUT_GENOME285108	Bacteria	Firmicutes_A	Clostridia_A	Christensenellales	CAG-917	UMGS1688	(blank)	MGYG000004615			1	1																					0
MGYG000004616	MAG	GUT_GENOME285123	Bacteria	Firmicutes_A	Clostridia	Oscillospirales	Acutalibacteraceae	Acutalibacter	(blank)	MGYG000004616		1																							0
MGYG000004623	MAG	GUT_GENOME285322	Bacteria	Firmicutes_A	Clostridia	Lachnospirales	Lachnospiraceae	Blautia_A	Blautia_A sp900551465	MGYG000004623		1																	1						1
MGYG000004634	MAG	GUT_GENOME285915	Bacteria	Firmicutes_A	Clostridia	Lachnospirales	CAG-274	UMGS1441	(blank)	MGYG000004634		1																							0
MGYG000004641	MAG	GUT_GENOME286625	Bacteria	Proteobacteria	Gammaproteobacteria	Burkholderiales	Burkholderiaceae	Sutterella	(blank)	MGYG000004738		1												1											1
MGYG000004647	MAG	CAJKAP01	Bacteria	Proteobacteria	Gammaproteobacteria	Burkholderiales	Burkholderiaceae	Sutterella	(blank)	MGYG000004647		1		1																					0
MGYG000004649	MAG	CAJJIC01	Bacteria	Desulfobacterota	Desulfovibrionia	Desulfovibrionales	Desulfovibrionaceae	Mailhella	(blank)	MGYG000004649		2	1	1																					0
MGYG000004653	MAG	CAJKCK01	Bacteria	Actinobacteriota	Coriobacteriia	Coriobacteriales	Coriobacteriaceae	Collinsella	Collinsella sp900555585	MGYG000004653				1																					0
MGYG000004654	MAG	CAJMPP01	Bacteria	Actinobacteriota	Coriobacteriia	Coriobacteriales	Eggerthellaceae	Senegalimassilia	(blank)	MGYG000004654				2																					0
MGYG000004659	MAG	CAJJMX01	Bacteria	Desulfobacterota	Desulfovibrionia	Desulfovibrionales	Desulfovibrionaceae	Mailhella	(blank)	MGYG000004659		1		1																					0
MGYG000004664	MAG	CAJKBN01	Bacteria	Actinobacteriota	Coriobacteriia	Coriobacteriales	Coriobacteriaceae	Collinsella	(blank)	MGYG000004664		1		1																					0
MGYG000004667	Isolate	GCA_009876555	Bacteria	Firmicutes_A	Clostridia	Clostridiales	Clostridiaceae	Clostridium	Clostridium beijerinckii	MGYG000004667		1							1																1
MGYG000004672	MAG	CAJMLX01	Bacteria	Firmicutes_A	Clostridia	Oscillospirales	Oscillospiraceae	F23-B02	F23-B02 sp004558025	MGYG000004672			1	1																					0
MGYG000004673	MAG	CAJKHR01	Bacteria	Firmicutes_C	Negativicutes	Veillonellales	Veillonellaceae	Veillonella	Veillonella sp900552445	MGYG000004673									1																1
MGYG000004679	MAG	CAJJJY01	Bacteria	Firmicutes_A	Clostridia	Oscillospirales	Ruminococcaceae	Faecalibacterium	Faecalibacterium prausnitzii_C	MGYG000004679								1																	0
MGYG000004680	MAG	CAJMPJ01	Bacteria	Firmicutes_A	Clostridia	Lachnospirales	Lachnospiraceae	Lacrimispora	(blank)	MGYG000004680		1	1	1					1																1
MGYG000004687	MAG	CAJKUI01	Bacteria	Proteobacteria	Gammaproteobacteria	Enterobacterales	Pasteurellaceae	Haemophilus_A	Haemophilus_A parahaemolyticus	MGYG000004687									2			1		1											4
MGYG000004689	MAG	CAJMSZ01	Bacteria	Firmicutes_A	Clostridia	Lachnospirales	Lachnospiraceae	Bariatricus	(blank)	MGYG000004689		1																							0
MGYG000004694	MAG	CAJJRW01	Bacteria	Proteobacteria	Gammaproteobacteria	Burkholderiales	Burkholderiaceae	Sutterella	Sutterella sp900754475	MGYG000004694		2							1																1
MGYG000004699	MAG	CAJMRW01	Bacteria	Firmicutes_A	Clostridia	Clostridiales	Clostridiaceae	Clostridium	(blank)	MGYG000004699		2															1								1
MGYG000004701	MAG	CAJMRA01	Bacteria	Desulfobacterota	Desulfovibrionia	Desulfovibrionales	Desulfovibrionaceae	Desulfovibrio	(blank)	MGYG000004701		1	1	1													1								1
MGYG000004704	MAG	CAJMRV01	Bacteria	Proteobacteria	Gammaproteobacteria	Burkholderiales	Burkholderiaceae	Sutterella	(blank)	MGYG000004704		3							1					1											2
MGYG000004712	MAG	CAJMPV01	Bacteria	Firmicutes_A	Clostridia	Lachnospirales	Lachnospiraceae	Marvinbryantia	Marvinbryantia sp014385005	MGYG000004712		1																							0
MGYG000004718	MAG	CAJMNV01	Bacteria	Firmicutes_A	Clostridia	Lachnospirales	Anaerotignaceae	Anaerotignum	(blank)	MGYG000004718		1	1																						0
MGYG000004724	MAG	CAJMOJ01	Bacteria	Actinobacteriota	Coriobacteriia	Coriobacteriales	Eggerthellaceae	CAG-1427	(blank)	MGYG000004724		1																							0
MGYG000004726	Isolate	GCA_009718465	Bacteria	Firmicutes_A	Clostridia	Oscillospirales	Oscillospiraceae	Pseudoflavonifractor	Pseudoflavonifractor sp014287675	MGYG000004726		1																							0
MGYG000004730	MAG	CAJKJT01	Bacteria	Firmicutes	Bacilli	Bacillales_A	Planococcaceae	Lysinibacillus	Lysinibacillus fusiformis_D	MGYG000004730			1																						0
MGYG000004733	Isolate	GCA_009883055	Bacteria	Firmicutes_A	Clostridia	Lachnospirales	Lachnospiraceae	Blautia_A	Blautia_A sp900548245	MGYG000004733									1																1
MGYG000004738	MAG	CAJKSP01	Bacteria	Proteobacteria	Gammaproteobacteria	Burkholderiales	Burkholderiaceae	Sutterella	(blank)	MGYG000004738		1												1											1
MGYG000004739	MAG	CAJMMB01	Bacteria	Actinobacteriota	Actinomycetia	Actinomycetales	Actinomycetaceae	Actinomyces	Actinomyces sp000220835	MGYG000004739		1							1		1														2
MGYG000004740	MAG	CAJJOP01	Bacteria	Firmicutes_A	Clostridia	Lachnospirales	Lachnospiraceae	Eubacterium_I	Eubacterium_I sp900557275	MGYG000004740		1															1								1
MGYG000004749	MAG	CAJMQW01	Bacteria	Proteobacteria	Gammaproteobacteria	Burkholderiales	Burkholderiaceae	Oxalobacter	(blank)	MGYG000004749		1												1											1
MGYG000004750	MAG	CAJMLS01	Bacteria	Desulfobacterota	Desulfovibrionia	Desulfovibrionales	Desulfovibrionaceae	Mailhella	(blank)	MGYG000004750		1		1						1															1
MGYG000004761	MAG	CAJMKV01	Bacteria	Actinobacteriota	Coriobacteriia	Coriobacteriales	Coriobacteriaceae	Collinsella	Collinsella sp900552145	MGYG000004761		1																							0
MGYG000004784	MAG	CAJKTC01	Bacteria	Firmicutes_A	Clostridia	Oscillospirales	Oscillospiraceae	Dysosmobacter	Dysosmobacter sp900550685	MGYG000004784		1																							0
MGYG000004785	MAG	CAJMEY01	Bacteria	Firmicutes_A	Clostridia	Lachnospirales	Lachnospiraceae	Blautia_A	Blautia_A wexlerae_B	MGYG000004785																			2						2
MGYG000004787	MAG	CAJMOV01	Bacteria	Firmicutes_A	Clostridia	Oscillospirales	Butyricicoccaceae	SCN-57-10	(blank)	MGYG000004787		1																							0
MGYG000004796	MAG	CAJMOA01	Bacteria	Firmicutes_C	Negativicutes	Veillonellales	Megasphaeraceae	Megasphaera	Megasphaera cerevisiae	MGYG000004796		2							1																1
MGYG000004799	MAG	CAJJVD01	Bacteria	Firmicutes_A	Clostridia	Lachnospirales	Lachnospiraceae	Schaedlerella	Schaedlerella sp900765975	MGYG000004799		1																							0
MGYG000004808	MAG	CAJMLD01	Bacteria	Actinobacteriota	Coriobacteriia	Coriobacteriales	Atopobiaceae	Olsenella_B	(blank)	MGYG000004808		1																							0
MGYG000004813	MAG	CAJMMJ01	Bacteria	Proteobacteria	Gammaproteobacteria	Enterobacterales	Enterobacteriaceae	Proteus	Proteus sp003144505	MGYG000004813				1						1		1		1											3
MGYG000004817	MAG	CAJMQI01	Bacteria	Actinobacteriota	Coriobacteriia	Coriobacteriales	Eggerthellaceae	Adlercreutzia	(blank)	MGYG000004817		1		1																					0
MGYG000004825	MAG	CAJKGI01	Bacteria	Proteobacteria	Gammaproteobacteria	Burkholderiales	Burkholderiaceae	Sutterella	Sutterella sp900757865	MGYG000004825		1																							0
MGYG000004828	MAG	CAJMBX01	Bacteria	Fusobacteriota	Fusobacteriia	Fusobacteriales	Fusobacteriaceae	Fusobacterium_A	Fusobacterium_A sp900764925	MGYG000004828		1																							0
MGYG000004829	MAG	CAJMKD01	Bacteria	Proteobacteria	Gammaproteobacteria	Burkholderiales	Burkholderiaceae	Sutterella	(blank)	MGYG000004829		1												1											1
MGYG000004833	MAG	CAJLUU01	Bacteria	Firmicutes_A	Clostridia	Oscillospirales	Oscillospiraceae	UBA5446	UBA5446 sp900752445	MGYG000004833				1					1																1
MGYG000004835	MAG	CAJMKY01	Bacteria	Actinobacteriota	Coriobacteriia	Coriobacteriales	Eggerthellaceae	Eggerthella	Eggerthella sp014287365	MGYG000004835		1		1						2															2
MGYG000004837	MAG	CAJLNI01	Bacteria	Proteobacteria	Gammaproteobacteria	Enterobacterales	Pasteurellaceae	Haemophilus_D	(blank)	MGYG000004837									1			1		1											3
MGYG000004842	MAG	CAJJYZ01	Bacteria	Firmicutes_A	Clostridia	Lachnospirales	Lachnospiraceae	Faecalimonas	Faecalimonas sp900555395	MGYG000004842		1																							0
MGYG000004845	MAG	CAJMRL01	Bacteria	Firmicutes_A	Clostridia	Monoglobales_A	UBA1381	UBA4716	(blank)	MGYG000004845		1																							0
MGYG000004851	MAG	CAJKDE01	Bacteria	Desulfobacterota	Desulfovibrionia	Desulfovibrionales	Desulfovibrionaceae	Nitratidesulfovibrio	Nitratidesulfovibrio vulgaris	MGYG000004851			2							2															2
MGYG000004852	MAG	CAJMIL01	Bacteria	Firmicutes_A	Clostridia	Clostridiales	Clostridiaceae	Clostridium	(blank)	MGYG000004852										1															1
MGYG000004856	MAG	CAJLSH01	Bacteria	Actinobacteriota	Coriobacteriia	Coriobacteriales	Eggerthellaceae	Raoultibacter	Raoultibacter timonensis	MGYG000004856		1		2					1								1								2
MGYG000004859	MAG	CAJMLU01	Bacteria	Actinobacteriota	Coriobacteriia	Coriobacteriales	Coriobacteriaceae	Collinsella	Collinsella sp008014645	MGYG000004859				1																					0
MGYG000004863	MAG	CAJMLH01	Bacteria	Firmicutes_A	Clostridia	Peptostreptococcales	Anaerovoracaceae	CAG-145	(blank)	MGYG000004863		2																							0
MGYG000004864	MAG	CAJMLK01	Bacteria	Desulfobacterota	Desulfovibrionia	Desulfovibrionales	Desulfovibrionaceae	Desulfovibrio	(blank)	MGYG000004864		1	1	1						1							1								2
MGYG000004865	MAG	CAJMOS01	Bacteria	Spirochaetota	Spirochaetia	Sphaerochaetales	Sphaerochaetaceae	RUG023	(blank)	MGYG000004865		1																							0
MGYG000004869	Isolate	GCA_009677585	Bacteria	Firmicutes_A	Clostridia	Lachnospirales	Lachnospiraceae	Lactonifactor	Lactonifactor sp009677585	MGYG000004869		1																							0
MGYG000004870	MAG	CAJMQH01	Bacteria	Firmicutes_A	Clostridia	Lachnospirales	Anaerotignaceae	HGM11808	(blank)	MGYG000004870			2																						0
MGYG000004881	MAG	CAJJTN01	Bacteria	Firmicutes_A	Clostridia	Monoglobales_A	UBA1381	UBA4716	(blank)	MGYG000004881			1																						0
MGYG000004883	MAG	CAJLGA01	Bacteria	Actinobacteriota	Actinomycetia	Actinomycetales	Micrococcaceae	Rothia	Rothia mucilaginosa_B	MGYG000004883										1															1
MGYG000004884	MAG	CAJMMH01	Bacteria	Firmicutes_A	Clostridia	Lachnospirales	Lachnospiraceae	KLE1615	(blank)	MGYG000004884		1																							0
MGYG000004886	MAG	CAJMNX01	Bacteria	Actinobacteriota	Actinomycetia	Actinomycetales	Micrococcaceae	Rothia	(blank)	MGYG000004886										1															1
MGYG000004891	MAG	CAJMNR01	Bacteria	Firmicutes_A	Clostridia	Lachnospirales	Lachnospiraceae	KM106-2	(blank)	MGYG000004891		2																							0
MGYG000004895	MAG	CAJMQY01	Bacteria	Actinobacteriota	Coriobacteriia	Coriobacteriales	Eggerthellaceae	CAAEEV01	(blank)	MGYG000004895				1																					0
MGYG000004896	MAG	CAJKZG01	Bacteria	Actinobacteriota	Coriobacteriia	Coriobacteriales	Eggerthellaceae	Eggerthella	Eggerthella sinensis	MGYG000004896		1		3					1	1															2
MGYG000004901	MAG	CAJMRC01	Bacteria	Desulfobacterota	Desulfovibrionia	Desulfovibrionales	Desulfovibrionaceae	Desulfovibrio	(blank)	MGYG000004901				1													1								1
MGYG000004902	MAG	CAJMFM01	Bacteria	Synergistota	Synergistia	Synergistales	Synergistaceae	An23	An23 sp900545755	MGYG000004902		1	2	1													1								1
MGYG000004908	MAG	CAJLDB01	Bacteria	Firmicutes_A	Clostridia	Lachnospirales	Lachnospiraceae	Blautia_A	Blautia_A caecimuris	MGYG000000133									1																1
MGYG000004909	MAG	CAJKSR01	Bacteria	Actinobacteriota	Coriobacteriia	Coriobacteriales	Atopobiaceae	Olsenella_E	Olsenella_E sp003609875	MGYG000002450		1																							0
MGYG000004910	MAG	CAJKHC01	Bacteria	Actinobacteriota	Coriobacteriia	Coriobacteriales	Coriobacteriaceae	Collinsella	Collinsella sp002232035	MGYG000000830		1																							0
MGYG000004915	MAG	CAJJSH01	Bacteria	Actinobacteriota	Coriobacteriia	Coriobacteriales	Eggerthellaceae	Slackia_A	Slackia_A sp900555495	MGYG000001638		1								1															1
MGYG000004918	MAG	CAJKFV01	Bacteria	Actinobacteriota	Coriobacteriia	Coriobacteriales	Eggerthellaceae	Eggerthella	Eggerthella lenta	MGYG000002544				2						1															1
MGYG000004920	MAG	CAJMQZ01	Bacteria	Firmicutes_A	Clostridia	Oscillospirales	Ruminococcaceae	Faecalibacterium	Faecalibacterium prausnitzii	MGYG000001300				1																					0
MGYG000004926	MAG	CAJKIU01	Bacteria	Proteobacteria	Gammaproteobacteria	Burkholderiales	Burkholderiaceae	Sutterella	Sutterella wadsworthensis	MGYG000001361				1					1			1													2
MGYG000004928	MAG	CAJJWK01	Bacteria	Firmicutes_A	Clostridia	Lachnospirales	Lachnospiraceae	Frisingicoccus	Frisingicoccus sp900757195	MGYG000004552			1	1																					0
MGYG000004934	MAG	CAJJVP01	Bacteria	Firmicutes_A	Clostridia	Lachnospirales	Lachnospiraceae	Frisingicoccus	Frisingicoccus caecimuris	MGYG000002974			1	1																					0
MGYG000004952	MAG	CAJMMG01	Bacteria	Proteobacteria	Gammaproteobacteria	Enterobacterales	Pasteurellaceae	Haemophilus_D	Haemophilus_D parainfluenzae_L	MGYG000001088									1			1		1											3
MGYG000004963	MAG	CAJLHJ01	Bacteria	Firmicutes_A	Clostridia	Lachnospirales	Lachnospiraceae	Clostridium_AP	Clostridium_AP scindens	MGYG000001303			1	2																					0
MGYG000004966	MAG	CAJKMM01	Bacteria	Firmicutes_A	Clostridia	Oscillospirales	Ruminococcaceae	Faecalibacterium	Faecalibacterium sp900539885	MGYG000003166				1																					0
MGYG000004970	MAG	CAJKNZ01	Bacteria	Firmicutes_A	Clostridia	Peptostreptococcales	Anaerovoracaceae	CAG-145	CAG-145 sp900540145	MGYG000001819			1	1																					0
MGYG000004979	MAG	CAJJPF01	Bacteria	Firmicutes_A	Clostridia	Oscillospirales	Oscillospiraceae	UBA9475	UBA9475 sp900549885	MGYG000002673		1																							0
MGYG000004986	MAG	CAJKLJ01	Bacteria	Actinobacteriota	Coriobacteriia	Coriobacteriales	Eggerthellaceae	Slackia_A	Slackia_A piriformis	MGYG000001409				1																					0
MGYG000004992	MAG	CAJJTU01	Bacteria	Firmicutes_A	Clostridia	Clostridiales	Clostridiaceae	Clostridium	Clostridium sp001916075	MGYG000002190		1															1								1
MGYG000004994	MAG	CAJLJE01	Bacteria	Firmicutes_A	Clostridia	Lachnospirales	Lachnospiraceae	Blautia_A	(blank)	MGYG000001758		1								1															1
MGYG000004997	MAG	CAJMIN01	Bacteria	Firmicutes_C	Negativicutes	Veillonellales	Dialisteraceae	Dialister	Dialister sp900765565	MGYG000003348				1																					0
MGYG000005010	MAG	CAJLBL01	Bacteria	Firmicutes_A	Clostridia	Oscillospirales	Ruminococcaceae	Faecalibacterium	Faecalibacterium sp900758465	MGYG000002040				1																					0
MGYG000005016	MAG	CAJKON01	Bacteria	Actinobacteriota	Coriobacteriia	Coriobacteriales	Eggerthellaceae	Senegalimassilia	Senegalimassilia anaerobia	MGYG000001387				2																					0
MGYG000005018	Isolate	GCA_009895395	Bacteria	Proteobacteria	Gammaproteobacteria	Enterobacterales	Enterobacteriaceae	Escherichia	Escherichia coli_D	MGYG000002506				1									1	1											2
MGYG000005027	MAG	CAJLNV01	Bacteria	Firmicutes_A	Clostridia	Clostridiales	Clostridiaceae	Clostridium	Clostridium disporicum_A	MGYG000000047		1																							0
MGYG000005031	MAG	CAJMKA01	Bacteria	Desulfobacterota	Desulfovibrionia	Desulfovibrionales	Desulfovibrionaceae	Bilophila	Bilophila sp900550745	MGYG000004433			1																						0
MGYG000005035	MAG	CAJLRD01	Bacteria	Proteobacteria	Gammaproteobacteria	Enterobacterales	Enterobacteriaceae	Enterobacter	Enterobacter hormaechei_A	MGYG000002504												1		1											2
MGYG000005051	MAG	CAJLRN01	Bacteria	Proteobacteria	Gammaproteobacteria	Burkholderiales	Burkholderiaceae	Sutterella	(blank)	MGYG000000840		1												1											1
MGYG000005053	MAG	CAJKIN01	Bacteria	Proteobacteria	Gammaproteobacteria	Enterobacterales	Enterobacteriaceae	Escherichia	Escherichia sp000208585	MGYG000002323				1									1	1											2
MGYG000005057	MAG	CAJLGB01	Bacteria	Firmicutes_A	Clostridia	Peptostreptococcales	Peptostreptococcaceae	Intestinibacter	Intestinibacter sp900540355	MGYG000001007																		1							1
MGYG000005058	MAG	CAJJKX01	Bacteria	Actinobacteriota	Coriobacteriia	Coriobacteriales	Eggerthellaceae	CAG-1427	CAG-1427 sp900556585	MGYG000001062				1																					0
MGYG000005064	MAG	CAJLUJ01	Bacteria	Actinobacteriota	Coriobacteriia	Coriobacteriales	Coriobacteriaceae	Collinsella	Collinsella sp900752475	MGYG000001715		1																							0
MGYG000005077	MAG	CAJLMZ01	Bacteria	Firmicutes_A	Clostridia	Lachnospirales	Lachnospiraceae	Frisingicoccus	Frisingicoccus sp900549105	MGYG000001955			1	1																					0
MGYG000005088	MAG	CAJJVC01	Bacteria	Firmicutes_A	Clostridia	Oscillospirales	Ruminococcaceae	Faecalibacterium	Faecalibacterium sp003449675	MGYG000002641								1																	0
MGYG000005094	MAG	CAJKPE01	Bacteria	Actinobacteriota	Coriobacteriia	Coriobacteriales	Coriobacteriaceae	Collinsella	Collinsella sp900551555	MGYG000004602		1																							0
MGYG000005113	MAG	CAJKTY01	Bacteria	Firmicutes_A	Clostridia	Clostridiales	Clostridiaceae	Clostridium	Clostridium neonatale	MGYG000000902		1															1								1
MGYG000005124	MAG	CAJLKC01	Bacteria	Firmicutes_C	Negativicutes	Veillonellales	Veillonellaceae	Veillonella	Veillonella sp900757715	MGYG000002640									1																1
MGYG000005142	MAG	CAJJVH01	Bacteria	Firmicutes_A	Clostridia	Oscillospirales	Ruminococcaceae	Faecalibacterium	Faecalibacterium prausnitzii	MGYG000001300								1																	0
MGYG000005148	MAG	CAJJMQ01	Bacteria	Firmicutes_A	Clostridia	Lachnospirales	Lachnospiraceae	Blautia_A	Blautia_A sp900066505	MGYG000000050		1																	1						1
MGYG000005158	MAG	CAJLQU01	Bacteria	Proteobacteria	Gammaproteobacteria	Burkholderiales	Burkholderiaceae	Parasutterella	Parasutterella sp009767915	MGYG000001923		1		1					1					1											2
MGYG000005162	MAG	CAJKEY01	Bacteria	Firmicutes_A	Clostridia	Oscillospirales	Oscillospiraceae	UBA5446	UBA5446 sp900543085	MGYG000003820		1							1																1
MGYG000005168	MAG	CAJJXS01	Bacteria	Proteobacteria	Gammaproteobacteria	Enterobacterales	Enterobacteriaceae	Citrobacter	Citrobacter freundii	MGYG000000108				1									1	1											2
MGYG000005170	Isolate	GCA_009895485	Bacteria	Proteobacteria	Gammaproteobacteria	Enterobacterales	Enterobacteriaceae	Escherichia	Escherichia coli_D	MGYG000002506				1									1	1											2
MGYG000005172	MAG	CAJKSE01	Bacteria	Firmicutes_A	Clostridia	Lachnospirales	Anaerotignaceae	UMGS1670	UMGS1670 sp900553995	MGYG000000420		1	3																						0
MGYG000005183	MAG	CAJJVK01	Bacteria	Desulfobacterota	Desulfovibrionia	Desulfovibrionales	Desulfovibrionaceae	Desulfovibrio	Desulfovibrio piger_A	MGYG000004253			2	1						1							1								2
MGYG000005188	MAG	CAJJTL01	Bacteria	Actinobacteriota	Coriobacteriia	Coriobacteriales	Eggerthellaceae	Paraeggerthella	Paraeggerthella hongkongensis_A	MGYG000002451		1		1						1															1
MGYG000005189	Isolate	GCA_009889205	Bacteria	Proteobacteria	Gammaproteobacteria	Enterobacterales	Enterobacteriaceae	Escherichia	Escherichia coli_D	MGYG000002506				1									1	1			1								3
MGYG000005190	MAG	CAJKUQ01	Bacteria	Actinobacteriota	Coriobacteriia	Coriobacteriales	Eggerthellaceae	Gordonibacter	Gordonibacter urolithinfaciens	MGYG000002352				2						1															1
MGYG000005196	Isolate	GCA_009680955	Bacteria	Proteobacteria	Gammaproteobacteria	Enterobacterales	Enterobacteriaceae	Escherichia	Escherichia coli_D	MGYG000002506				1									1	1											2
MGYG000005215	MAG	CAJKMI01	Bacteria	Actinobacteriota	Coriobacteriia	Coriobacteriales	Eggerthellaceae	Ellagibacter	Ellagibacter isourolithinifaciens	MGYG000004041				1						1							1								2
MGYG000005225	MAG	CAJJTF01	Bacteria	Proteobacteria	Gammaproteobacteria	Burkholderiales	Burkholderiaceae	Sutterella	Sutterella faecalis	MGYG000004454									1			1													2
MGYG000005229	MAG	CAJLHL01	Bacteria	Firmicutes_A	Clostridia	Peptostreptococcales	Anaerovoracaceae	(blank)	(blank)	MGYG000004171		1								1							1								2
MGYG000005231	Isolate	GCA_009678195	Bacteria	Actinobacteriota	Coriobacteriia	Coriobacteriales	Eggerthellaceae	Gordonibacter	Gordonibacter urolithinfaciens	MGYG000002352				1						1															1
MGYG000005242	Isolate	GCA_009682975	Bacteria	Proteobacteria	Gammaproteobacteria	Enterobacterales	Enterobacteriaceae	Escherichia	Escherichia coli_D	MGYG000002506				1									1	1			1								3
MGYG000005246	MAG	CAJJJQ01	Bacteria	Firmicutes_A	Clostridia	Lachnospirales	Lachnospiraceae	Blautia_A	Blautia_A sp003471165	MGYG000000200																			2						2
MGYG000005252	Isolate	GCA_009719205	Bacteria	Proteobacteria	Gammaproteobacteria	Burkholderiales	Burkholderiaceae	Parasutterella	Parasutterella excrementihominis	MGYG000001294				2					1																1
MGYG000005263	MAG	CAJLNX01	Bacteria	Proteobacteria	Gammaproteobacteria	Burkholderiales	Burkholderiaceae	Sutterella	Sutterella sp900545275	MGYG000000918									1					1											2
MGYG000005269	MAG	CAJKLS01	Bacteria	Firmicutes_A	Clostridia	Peptostreptococcales	Peptostreptococcaceae	GCA-900066495	GCA-900066495 sp900545985	MGYG000000951		1																							0
MGYG000005271	MAG	CAJKKB01	Bacteria	Proteobacteria	Gammaproteobacteria	Enterobacterales	Enterobacteriaceae	Klebsiella	Klebsiella variicola	MGYG000002511												1		1											2
MGYG000005278	MAG	CAJJVY01	Bacteria	Proteobacteria	Gammaproteobacteria	Burkholderiales	Burkholderiaceae	Sutterella	Sutterella seckii_A	MGYG000002101				1					1			1													2
MGYG000005281	MAG	CAJKXP01	Bacteria	Proteobacteria	Gammaproteobacteria	Burkholderiales	Burkholderiaceae	Parasutterella	Parasutterella sp900766055	MGYG000003352				2					1																1
MGYG000005303	MAG	CAJJZO01	Bacteria	Actinobacteriota	Coriobacteriia	Coriobacteriales	Coriobacteriaceae	Collinsella	Collinsella aerofaciens_J	MGYG000002763		1																							0
MGYG000005305	MAG	CAJJRM01	Bacteria	Proteobacteria	Gammaproteobacteria	Enterobacterales	Pasteurellaceae	Haemophilus_A	Haemophilus_A sputorum	MGYG000001071		1							1			2		1											4
MGYG000005306	MAG	CAJLVB01	Bacteria	Firmicutes_A	Clostridia	Oscillospirales	Oscillospiraceae	F23-B02	F23-B02 sp001916715	MGYG000004388			1	1																					0
MGYG000005307	MAG	CAJLGH01	Bacteria	Fusobacteriota	Fusobacteriia	Fusobacteriales	Fusobacteriaceae	Cetobacterium_A	Cetobacterium_A somerae	MGYG000001458				1																					0
MGYG000005312	MAG	CAJKKT01	Bacteria	Desulfobacterota	Desulfovibrionia	Desulfovibrionales	Desulfovibrionaceae	Desulfovibrio	Desulfovibrio piger	MGYG000001321			2	3						1							1								2
MGYG000005322	MAG	CAJLTF01	Bacteria	Firmicutes_A	Clostridia	Lachnospirales	Lachnospiraceae	Blautia_A	Blautia_A massiliensis	MGYG000000142									1																1
MGYG000005323	MAG	CAJLUB01	Bacteria	Firmicutes_C	Negativicutes	Veillonellales	Veillonellaceae	Veillonella	(blank)	MGYG000002642									1																1
MGYG000005333	MAG	CAJJVQ01	Bacteria	Firmicutes_A	Clostridia	Oscillospirales	Ruminococcaceae	Faecalibacterium	(blank)	MGYG000002610								1																	0
MGYG000005335	MAG	CAJLWH01	Bacteria	Actinobacteriota	Coriobacteriia	Coriobacteriales	Eggerthellaceae	CAG-1427	CAG-1427 sp000436075	MGYG000001168				1																					0
MGYG000005339	MAG	CAJKRB01	Bacteria	Proteobacteria	Gammaproteobacteria	Enterobacterales	Enterobacteriaceae	Enterobacter	Enterobacter mori	MGYG000000015		1											1	1											2
MGYG000005342	MAG	CAJMKT01	Bacteria	Firmicutes_A	Clostridia	Lachnospirales	Lachnospiraceae	Blautia	Blautia coccoides	MGYG000001689				1																					0
MGYG000005346	Isolate	GCA_009679995	Bacteria	Firmicutes_A	Clostridia	Oscillospirales	Ruminococcaceae	Faecalibacterium	Faecalibacterium prausnitzii	MGYG000001300								1																	0
MGYG000005360	MAG	CAJKSL01	Bacteria	Firmicutes_A	Clostridia	Lachnospirales	Lachnospiraceae	Blautia	Blautia sp001304935	MGYG000000123		1		3																					0
MGYG000005362	MAG	CAJKTQ01	Bacteria	Firmicutes_A	Clostridia	Lachnospirales	Lachnospiraceae	Blautia_A	Blautia_A sp000436615	MGYG000002298									1																1
MGYG000005369	MAG	CAJKFI01	Bacteria	Actinobacteriota	Actinomycetia	Actinomycetales	Actinomycetaceae	Pauljensenia	Pauljensenia sp902373545	MGYG000001285									1		1														2
MGYG000005385	MAG	CAJJUE01	Bacteria	Campylobacterota	Campylobacteria	Campylobacterales	Campylobacteraceae	Campylobacter_D	Campylobacter_D jejuni	MGYG000002422			1																						0
MGYG000005388	MAG	CAJMCP01	Bacteria	Proteobacteria	Gammaproteobacteria	Enterobacterales	Pasteurellaceae	Aggregatibacter	Aggregatibacter segnis	MGYG000004313		1							1			1		1											3
MGYG000005390	Isolate	GCA_009680855	Bacteria	Proteobacteria	Gammaproteobacteria	Enterobacterales	Enterobacteriaceae	Escherichia	Escherichia coli_D	MGYG000002506		1		1									1	1			1								3
MGYG000005399	MAG	CAJKWK01	Bacteria	Firmicutes_A	Clostridia	Lachnospirales	Lachnospiraceae	Schaedlerella	(blank)	MGYG000001994		1																							0
MGYG000005403	MAG	CAJJZX01	Bacteria	Proteobacteria	Gammaproteobacteria	Enterobacterales	Enterobacteriaceae	Klebsiella_A	Klebsiella_A oxytoca	MGYG000000107		1										1		1											2
MGYG000005408	MAG	CAJLIL01	Bacteria	Firmicutes_A	Clostridia	Oscillospirales	Oscillospiraceae	(blank)	(blank)	MGYG000002726		1		1																					0
MGYG000005417	MAG	CAJMDH01	Bacteria	Proteobacteria	Gammaproteobacteria	Burkholderiales	Burkholderiaceae	Duodenibacillus	Duodenibacillus sp900552915	MGYG000000564		1							1			1		1											3
MGYG000005422	MAG	CAJLEY01	Bacteria	Proteobacteria	Gammaproteobacteria	Burkholderiales	Burkholderiaceae	Duodenibacillus	Duodenibacillus sp003472385	MGYG000000225				1						1		1		1											3
MGYG000005427	MAG	CAJLFU01	Bacteria	Proteobacteria	Gammaproteobacteria	Enterobacterales	Pasteurellaceae	Haemophilus_D	(blank)	MGYG000001112									1			1		1											3
MGYG000005428	MAG	CAJKZB01	Bacteria	Firmicutes_A	Clostridia	Eubacteriales	Eubacteriaceae	Eubacterium	Eubacterium callanderi	MGYG000000121		1	1	2					1																1
MGYG000005440	MAG	CAJLLY01	Bacteria	Firmicutes_A	Clostridia	Oscillospirales	Oscillospiraceae	CAG-110	CAG-110 sp900540635	MGYG000002589			1	1																					0
MGYG000005441	MAG	CAJKAD01	Bacteria	Proteobacteria	Gammaproteobacteria	Enterobacterales	Pasteurellaceae	Haemophilus_D	Haemophilus_D parainfluenzae_K	MGYG000002634									1			1		1											3
MGYG000005443	MAG	CAJKKK01	Bacteria	Firmicutes_A	Clostridia	Lachnospirales	Lachnospiraceae	Blautia_A	Blautia_A hydrogenotrophica	MGYG000000035			1																						0
MGYG000005444	MAG	CAJJXY01	Bacteria	Actinobacteriota	Coriobacteriia	Coriobacteriales	Coriobacteriaceae	Collinsella	(blank)	MGYG000004332		1																							0
MGYG000005445	MAG	CAJKQY01	Bacteria	Actinobacteriota	Coriobacteriia	Coriobacteriales	Coriobacteriaceae	Collinsella	Collinsella sp900541745	MGYG000001188		1																							0
MGYG000005447	MAG	CAJKZJ01	Bacteria	Firmicutes	Bacilli	Bacillales	Bacillaceae_G	Bacillus_A	Bacillus_A thuringiensis_S	MGYG000001712		1																							0
MGYG000005461	MAG	CAJKVM01	Bacteria	Firmicutes_A	Clostridia	Lachnospirales	Lachnospiraceae	Anaerobutyricum	Anaerobutyricum soehngenii	MGYG000000077		1																							0
MGYG000005463	MAG	CAJLAL01	Bacteria	Actinobacteriota	Coriobacteriia	Coriobacteriales	Coriobacteriaceae	Collinsella	Collinsella sp900548365	MGYG000004424		1		1																					0
MGYG000005474	MAG	CAJLOH01	Bacteria	Desulfobacterota	Desulfovibrionia	Desulfovibrionales	Desulfovibrionaceae	Desulfovibrio	Desulfovibrio sp900540515	MGYG000002846			1				1										1								1
MGYG000005491	MAG	CAJKPQ01	Bacteria	Firmicutes_A	Clostridia	Oscillospirales	Oscillospiraceae	F23-B02	F23-B02 sp002472405	MGYG000001919			1	1																					0
MGYG000005495	Isolate	GCA_009895065	Bacteria	Proteobacteria	Gammaproteobacteria	Enterobacterales	Enterobacteriaceae	Escherichia	Escherichia coli_D	MGYG000002506				1									1	1			1								3
MGYG000005504	Isolate	GCA_009890665	Bacteria	Proteobacteria	Gammaproteobacteria	Enterobacterales	Enterobacteriaceae	Escherichia	Escherichia coli_D	MGYG000002506				1									1	1			1								3
MGYG000005520	MAG	CAJMRZ01	Bacteria	Actinobacteriota	Coriobacteriia	Coriobacteriales	Coriobacteriaceae	Collinsella	(blank)	MGYG000004396		1																							0
MGYG000005521	MAG	CAJLOX01	Bacteria	Firmicutes_A	Clostridia	Oscillospirales	Ruminococcaceae	Faecalibacterium	Faecalibacterium prausnitzii	MGYG000001300								1																	0
MGYG000005522	MAG	CAJKWV01	Bacteria	Desulfobacterota	Desulfovibrionia	Desulfovibrionales	Desulfovibrionaceae	Desulfovibrio	Desulfovibrio desulfuricans_A	MGYG000002158			1														1								1
MGYG000005534	MAG	CAJKCP01	Bacteria	Proteobacteria	Gammaproteobacteria	Burkholderiales	Burkholderiaceae	Sutterella	Sutterella wadsworthensis_A	MGYG000001410				1					1						2										3
MGYG000005539	MAG	CAJMTA01	Bacteria	Fusobacteriota	Fusobacteriia	Fusobacteriales	Fusobacteriaceae	Cetobacterium_A	Cetobacterium_A somerae	MGYG000001458			1	1																					0
MGYG000005542	MAG	CAJKOU01	Bacteria	Firmicutes_A	Clostridia	Lachnospirales	Lachnospiraceae	UC5-1-2E3	UC5-1-2E3 sp001304875	MGYG000002136				1																					0
MGYG000005544	MAG	CAJKRQ01	Bacteria	Firmicutes_A	Clostridia	Oscillospirales	Oscillospiraceae	Dysosmobacter	Dysosmobacter sp900556925	MGYG000000808		1																							0
MGYG000005550	Isolate	GCA_009876825	Bacteria	Proteobacteria	Gammaproteobacteria	Enterobacterales	Enterobacteriaceae	Citrobacter_A	Citrobacter_A amalonaticus	MGYG000002477				1									1	1											2
MGYG000005552	MAG	CAJMRX01	Bacteria	Actinobacteriota	Coriobacteriia	Coriobacteriales	Coriobacteriaceae	Collinsella	Collinsella sp900755685	MGYG000000283				1																					0
MGYG000005556	MAG	CAJLCP01	Bacteria	Synergistota	Synergistia	Synergistales	Synergistaceae	An23	An23 sp900544635	MGYG000004564		1	2	1													1								1
MGYG000005566	MAG	CAJLHF01	Bacteria	Proteobacteria	Gammaproteobacteria	Burkholderiales	Burkholderiaceae	Sutterella	(blank)	MGYG000003901		1																							0
MGYG000005574	MAG	CAJKPJ01	Bacteria	Firmicutes_C	Negativicutes	Veillonellales	Veillonellaceae	Veillonella	Veillonella dispar_A	MGYG000000214									1																1
MGYG000005577	Isolate	GCA_009681945	Bacteria	Proteobacteria	Gammaproteobacteria	Enterobacterales	Enterobacteriaceae	Escherichia	Escherichia coli_D	MGYG000002506				1									1	1											2
MGYG000005589	MAG	CAJJQJ01	Bacteria	Firmicutes_A	Clostridia_A	Christensenellales	CAG-917	CAG-917	(blank)	MGYG000001904				1																					0
MGYG000005595	Isolate	GCA_009889305	Bacteria	Proteobacteria	Gammaproteobacteria	Enterobacterales	Enterobacteriaceae	Escherichia	Escherichia coli_D	MGYG000002506				1									1	1			1								3
MGYG000005605	MAG	CAJJOA01	Bacteria	Proteobacteria	Gammaproteobacteria	Enterobacterales	Pasteurellaceae	Haemophilus_D	Haemophilus_D parainfluenzae	MGYG000000317												1		1											2
MGYG000005607	Isolate	GCA_009875575	Bacteria	Actinobacteriota	Coriobacteriia	Coriobacteriales	Eggerthellaceae	Eggerthella	Eggerthella lenta	MGYG000002544				2						1															1
MGYG000005614	Isolate	GCA_009710825	Bacteria	Firmicutes_C	Negativicutes	Veillonellales	Veillonellaceae	Veillonella	Veillonella dispar_A	MGYG000000214									1																1
MGYG000005622	MAG	CAJMPC01	Bacteria	Proteobacteria	Gammaproteobacteria	Enterobacterales	Pasteurellaceae	Haemophilus_D	Haemophilus_D parainfluenzae_K	MGYG000002634									1			1		1											3
MGYG000005627	MAG	CAJMOR01	Bacteria	Firmicutes_C	Negativicutes	Veillonellales	Veillonellaceae	Veillonella	(blank)	MGYG000002642									1																1
MGYG000005628	MAG	CAJLYX01	Bacteria	Proteobacteria	Gammaproteobacteria	Enterobacterales	Enterobacteriaceae	Klebsiella_A	Klebsiella_A grimontii	MGYG000000093												1		1											2
MGYG000005630	MAG	CAJKJW01	Bacteria	Actinobacteriota	Coriobacteriia	Coriobacteriales	Eggerthellaceae	Senegalimassilia	Senegalimassilia faecalis	MGYG000000611				1					1																1
MGYG000005642	MAG	CAJKAV01	Bacteria	Proteobacteria	Gammaproteobacteria	Enterobacterales	Pasteurellaceae	Haemophilus_D	(blank)	MGYG000003021												1													1
MGYG000005644	MAG	CAJLNR01	Bacteria	Firmicutes_A	Clostridia	Oscillospirales	Acutalibacteraceae	UBA1227	UBA1227 sp900545655	MGYG000003307			1	4																					0
MGYG000005657	MAG	CAJKLV01	Bacteria	Firmicutes_A	Clostridia	Lachnospirales	Lachnospiraceae	Catenibacillus	Catenibacillus sp900557175	MGYG000001252		1		1																					0
MGYG000005659	Isolate	GCA_009718745	Bacteria	Proteobacteria	Gammaproteobacteria	Enterobacterales	Enterobacteriaceae	Proteus	Proteus mirabilis	MGYG000002514				1								1		1											2
MGYG000005665	MAG	CAJLRO01	Bacteria	Firmicutes_A	Clostridia	Peptostreptococcales	Peptostreptococcaceae	Terrisporobacter	Terrisporobacter sp900557165	MGYG000004232		1																							0
MGYG000005668	MAG	CAJMSK01	Bacteria	Proteobacteria	Gammaproteobacteria	Burkholderiales	Burkholderiaceae	Parasutterella	Parasutterella excrementihominis	MGYG000001294				2																					0
MGYG000005678	MAG	CAJKFQ01	Bacteria	Actinobacteriota	Coriobacteriia	Coriobacteriales	Eggerthellaceae	Senegalimassilia	Senegalimassilia sp900550055	MGYG000003303				1																					0
MGYG000005679	MAG	CAJLZT01	Bacteria	Proteobacteria	Gammaproteobacteria	Burkholderiales	Burkholderiaceae	Sutterella	(blank)	MGYG000001574				1										1	2										3
MGYG000005680	MAG	CAJJUI01	Bacteria	Firmicutes	Bacilli	RFN20	CAG-449	CAG-449	CAG-449 sp900551385	MGYG000004488																			1						1
MGYG000005701	MAG	CAJLJP01	Bacteria	Desulfobacterota	Desulfovibrionia	Desulfovibrionales	Desulfovibrionaceae	Desulfovibrio	Desulfovibrio sp002159665	MGYG000001911		1	1	1													1								1
MGYG000005716	MAG	CAJJQQ01	Bacteria	Proteobacteria	Gammaproteobacteria	Burkholderiales	Burkholderiaceae	Sutterella	Sutterella sp900762445	MGYG000003852		1							1																1
MGYG000005721	MAG	CAJLQX01	Bacteria	Actinobacteriota	Coriobacteriia	Coriobacteriales	Eggerthellaceae	Adlercreutzia	Adlercreutzia celatus_A	MGYG000002480				1																					0
MGYG000005725	MAG	CAJJQC01	Bacteria	Firmicutes_A	Clostridia_A	Christensenellales	CAG-917	CAG-349	CAG-349 sp003539515	MGYG000002831			1	1																					0
MGYG000005730	MAG	CAJLGF01	Bacteria	Firmicutes_A	Clostridia	Lachnospirales	Lachnospiraceae	Enterocloster	Enterocloster sp900543885	MGYG000000774		1																							0
MGYG000005737	MAG	CAJKYV01	Bacteria	Proteobacteria	Gammaproteobacteria	Enterobacterales	Pasteurellaceae	Haemophilus_D	Haemophilus_D pittmaniae	MGYG000002898		1							1					1											2
MGYG000005743	MAG	CAJMHA01	Bacteria	Firmicutes_A	Clostridia	Oscillospirales	Oscillospiraceae	UBA1777	UBA1777 sp900754515	MGYG000001243			1	2																					0
MGYG000005747	MAG	CAJJWX01	Bacteria	Firmicutes_A	Clostridia	Peptostreptococcales	Anaerovoracaceae	UBA1191	UBA1191 sp900066305	MGYG000000040		1	1	1																					0
MGYG000005748	MAG	CAJKJV01	Bacteria	Proteobacteria	Gammaproteobacteria	Enterobacterales	Enterobacteriaceae	Klebsiella	Klebsiella aerogenes	MGYG000002497												1		1											2
MGYG000005756	MAG	CAJMAD01	Bacteria	Desulfobacterota	Desulfovibrionia	Desulfovibrionales	Desulfovibrionaceae	Bilophila	Bilophila wadsworthia	MGYG000001359			1	2													1								1
MGYG000005761	MAG	CAJJXX01	Bacteria	Desulfobacterota	Desulfovibrionia	Desulfovibrionales	Desulfovibrionaceae	Desulfovibrio	Desulfovibrio sp900546145	MGYG000002996																	1					1			2
MGYG000005767	MAG	CAJLLO01	Bacteria	Proteobacteria	Gammaproteobacteria	Burkholderiales	Burkholderiaceae	Duodenibacillus	Duodenibacillus sp900544255	MGYG000003288												1													1
MGYG000005771	Isolate	GCA_009680935	Bacteria	Proteobacteria	Gammaproteobacteria	Enterobacterales	Enterobacteriaceae	Escherichia	Escherichia coli_D	MGYG000002506				1									1	1			1								3
MGYG000005780	MAG	CAJKFE01	Bacteria	Firmicutes_A	Clostridia	Lachnospirales	Lachnospiraceae	Anaerosacchariphilus	Anaerosacchariphilus sp900553635	MGYG000001178		1																							0
MGYG000005782	MAG	CAJMCM01	Bacteria	Proteobacteria	Gammaproteobacteria	Enterobacterales	Pasteurellaceae	Haemophilus_A	Haemophilus_A paraphrohaemolyticus	MGYG000002551									1			1		1											3
MGYG000005795	MAG	CAJKHI01	Bacteria	Desulfobacterota	Desulfovibrionia	Desulfovibrionales	Desulfovibrionaceae	Mailhella	Mailhella sp900541395	MGYG000002134		2	1							2															2
MGYG000005796	MAG	CAJJSR01	Bacteria	Proteobacteria	Gammaproteobacteria	Enterobacterales	Pasteurellaceae	Haemophilus_D	(blank)	MGYG000000860									1			1		1											3
MGYG000005799	MAG	CAJMNZ01	Bacteria	Actinobacteriota	Coriobacteriia	Coriobacteriales	Coriobacteriaceae	Collinsella	Collinsella sp003469205	MGYG000000260		1																							0
MGYG000005804	Isolate	GCA_009881195	Bacteria	Proteobacteria	Gammaproteobacteria	Enterobacterales	Enterobacteriaceae	Citrobacter_A	Citrobacter_A amalonaticus	MGYG000002477				1									1	2											3
MGYG000005814	MAG	CAJMFF01	Bacteria	Firmicutes_A	Clostridia	Oscillospirales	Oscillospiraceae	F23-B02	F23-B02 sp000431075	MGYG000004200				2																					0
MGYG000005820	MAG	CAJLPJ01	Bacteria	Firmicutes_A	Clostridia_A	Christensenellales	CAG-138	UBA5394	UBA5394 sp003150565	MGYG000002016			2	3													1								1
MGYG000005823	MAG	CAJJZU01	Bacteria	Firmicutes_A	Clostridia	Lachnospirales	Lachnospiraceae	Blautia_A	Blautia_A sp900541345	MGYG000000806			1	1															1						1
MGYG000005841	MAG	CAJLEK01	Bacteria	Synergistota	Synergistia	Synergistales	Synergistaceae	Cloacibacillus	Cloacibacillus evryensis	MGYG000001389		2	1	2													1								1
MGYG000005851	MAG	CAJKSX01	Bacteria	Firmicutes_C	Negativicutes	Veillonellales	Veillonellaceae	Veillonella	Veillonella atypica	MGYG000001444									1																1
MGYG000005860	MAG	CAJKGP01	Bacteria	Firmicutes_C	Negativicutes	Veillonellales	Veillonellaceae	Veillonella_A	Veillonella_A sp900765165	MGYG000003343		1							1																1
MGYG000005874	MAG	CAJMSP01	Bacteria	Proteobacteria	Gammaproteobacteria	Burkholderiales	Burkholderiaceae	Parasutterella	Parasutterella excrementihominis	MGYG000001294				2					1																1
MGYG000005885	Isolate	GCA_009710805	Bacteria	Firmicutes_C	Negativicutes	Veillonellales	Veillonellaceae	Veillonella	Veillonella dispar_A	MGYG000000214									1																1
MGYG000005899	Isolate	GCA_009681455	Bacteria	Proteobacteria	Gammaproteobacteria	Enterobacterales	Enterobacteriaceae	Escherichia	Escherichia coli_D	MGYG000002506				1									1	1											2
MGYG000005915	MAG	CAJLIV01	Bacteria	Proteobacteria	Gammaproteobacteria	Enterobacterales	Enterobacteriaceae	Enterobacter	Enterobacter kobei	MGYG000000235													1	1											2
MGYG000005917	Isolate	GCA_009881345	Bacteria	Firmicutes_A	Clostridia	Lachnospirales	Lachnospiraceae	Blautia_A	Blautia_A wexlerae_A	MGYG000001338																			2						2
MGYG000005922	MAG	CAJLQF01	Bacteria	Proteobacteria	Gammaproteobacteria	Burkholderiales	Burkholderiaceae	Comamonas	Comamonas kerstersii	MGYG000004150		1												1											1
MGYG000005925	MAG	CAJLMI01	Bacteria	Firmicutes_B	Peptococcia	Peptococcales	Peptococcaceae	UBA7185	UBA7185 sp900556545	MGYG000000285			1	1																					0
MGYG000005930	MAG	CAJMKW01	Bacteria	Actinobacteriota	Coriobacteriia	Coriobacteriales	Atopobiaceae	Olsenella_E	Olsenella_E sp002160255	MGYG000004523																	1								1
MGYG000005934	MAG	CAJJYP01	Bacteria	Proteobacteria	Gammaproteobacteria	Enterobacterales	Pasteurellaceae	Haemophilus_D	Haemophilus_D parainfluenzae_L	MGYG000001088									1			1													2
MGYG000005937	MAG	CAJKCQ01	Bacteria	Proteobacteria	Gammaproteobacteria	Burkholderiales	Burkholderiaceae	Sutterella	(blank)	MGYG000000821		1																							0
MGYG000005938	MAG	CAJKLF01	Bacteria	Proteobacteria	Gammaproteobacteria	Burkholderiales	Burkholderiaceae	Oxalobacter	Oxalobacter formigenes	MGYG000001331		1							1			1													2
MGYG000005943	Isolate	GCA_009680085	Bacteria	Firmicutes_A	Clostridia	Oscillospirales	Ruminococcaceae	Faecalibacterium	Faecalibacterium prausnitzii	MGYG000001300								1																	0
MGYG000005946	MAG	CAJJKA01	Bacteria	Firmicutes_A	Clostridia	Clostridiales	Clostridiaceae	Clostridium	Clostridium sp900759995	MGYG000004230		1																							0
MGYG000005947	MAG	CAJLMK01	Bacteria	Firmicutes_A	Clostridia_A	Christensenellales	CAG-917	CAG-475	CAG-475 sp000434435	MGYG000000705			2																						0
MGYG000005976	Isolate	GCA_009876905	Bacteria	Firmicutes_A	Clostridia	Lachnospirales	Lachnospiraceae	Blautia_A	Blautia_A massiliensis	MGYG000000142									1																1
MGYG000005983	Isolate	GCA_009876875	Bacteria	Firmicutes_A	Clostridia	Lachnospirales	Lachnospiraceae	Blautia_A	Blautia_A massiliensis	MGYG000000142									1																1
MGYG000005987	MAG	CAJMCQ01	Bacteria	Proteobacteria	Gammaproteobacteria	Burkholderiales	Burkholderiaceae	Duodenibacillus	Duodenibacillus sp900767875	MGYG000000525									1			1		1											3
MGYG000005999	MAG	CAJLOR01	Bacteria	Proteobacteria	Gammaproteobacteria	Enterobacterales	Enterobacteriaceae	Escherichia	Escherichia coli_D	MGYG000002506				1									1	1											2
MGYG000006003	MAG	CAJMJR01	Bacteria	Firmicutes_A	Clostridia	Peptostreptococcales	Peptostreptococcaceae	Paraclostridium	Paraclostridium bifermentans	MGYG000000024			1																						0
MGYG000006004	Isolate	GCA_009881295	Bacteria	Firmicutes_A	Clostridia	Lachnospirales	Lachnospiraceae	Blautia_A	Blautia_A wexlerae_A	MGYG000001338																			2						2
MGYG000006007	Isolate	GCA_009895025	Bacteria	Proteobacteria	Gammaproteobacteria	Enterobacterales	Enterobacteriaceae	Escherichia	Escherichia coli_D	MGYG000002506				1									1	1			1								3
MGYG000006008	MAG	CAJJMV01	Bacteria	Actinobacteriota	Coriobacteriia	Coriobacteriales	Eggerthellaceae	UMGS1293	UMGS1293 sp900754495	MGYG000000595		1		1													1								1
MGYG000006011	MAG	CAJKIV01	Bacteria	Firmicutes_A	Clostridia	Lachnospirales	Lachnospiraceae	Blautia_A	Blautia_A sp900066205	MGYG000000031									1																1
MGYG000006012	MAG	CAJLUZ01	Bacteria	Firmicutes_A	Clostridia	Lachnospirales	Lachnospiraceae	Blautia_A	Blautia_A sp900548245	MGYG000004733									1																1
MGYG000006041	MAG	CAJMEP01	Bacteria	Firmicutes_A	Clostridia	Oscillospirales	Oscillospiraceae	F23-B02	F23-B02 sp004556755	MGYG000002667				2																					0
MGYG000006044	Isolate	GCA_009680815	Bacteria	Proteobacteria	Gammaproteobacteria	Enterobacterales	Enterobacteriaceae	Escherichia	Escherichia coli_D	MGYG000002506				1									1	1			1								3
MGYG000006045	MAG	CAJLAU01	Bacteria	Desulfobacterota	Desulfovibrionia	Desulfovibrionales	Desulfovibrionaceae	Mailhella	Mailhella sp003150275	MGYG000001784		1	1	2						2															2
MGYG000006056	MAG	CAJLQB01	Bacteria	Proteobacteria	Gammaproteobacteria	Enterobacterales	Enterobacteriaceae	Morganella	Morganella morganii_B	MGYG000000337												1		1			1								3
MGYG000006089	MAG	CAJKLA01	Bacteria	Firmicutes_A	Clostridia	Oscillospirales	Ruminococcaceae	Faecalibacterium	Faecalibacterium prausnitzii_H	MGYG000000039				1																					0
MGYG000006092	MAG	CAJJTS01	Bacteria	Firmicutes_C	Negativicutes	Veillonellales	Veillonellaceae	Veillonella	Veillonella dispar	MGYG000003188									1																1
MGYG000006106	MAG	CAJKLT01	Bacteria	Firmicutes_A	Clostridia	Oscillospirales	Ruminococcaceae	Faecalibacterium	Faecalibacterium prausnitzii	MGYG000001300				1																					0
MGYG000006130	MAG	CAJJSV01	Bacteria	Proteobacteria	Gammaproteobacteria	Burkholderiales	Burkholderiaceae	Turicimonas	Turicimonas sp900542195	MGYG000002643		1		2					1					1											2
MGYG000006136	MAG	CAJLTI01	Bacteria	Firmicutes_A	Clostridia	Lachnospirales	Lachnospiraceae	Clostridium_Q	Clostridium_Q sp003024715	MGYG000002445			1	1																					0
MGYG000006137	MAG	CAJKGN01	Bacteria	Proteobacteria	Gammaproteobacteria	Burkholderiales	Burkholderiaceae	Parasutterella	Parasutterella excrementihominis	MGYG000001294				2					1																1
MGYG000006142	MAG	CAJKJR01	Bacteria	Firmicutes_A	Clostridia	Oscillospirales	Oscillospiraceae	HGM13006	HGM13006 sp900757695	MGYG000001226		1																							0
MGYG000006156	MAG	CAJLRR01	Bacteria	Actinobacteriota	Coriobacteriia	Coriobacteriales	Coriobacteriaceae	Collinsella	Collinsella intestinalis	MGYG000000247				1																					0
MGYG000006159	MAG	CAJKRA01	Bacteria	Proteobacteria	Gammaproteobacteria	Enterobacterales	Enterobacteriaceae	Citrobacter	Citrobacter braakii	MGYG000002816				1									1												1
MGYG000006165	MAG	CAJKHT01	Bacteria	Firmicutes_A	Clostridia	Monoglobales_A	UBA1381	UBA4716	(blank)	MGYG000002713			1																						0
MGYG000006177	MAG	CAJLMN01	Bacteria	Proteobacteria	Gammaproteobacteria	Burkholderiales	Burkholderiaceae	Duodenibacillus	Duodenibacillus sp900552545	MGYG000001113												1		1											2
MGYG000006185	MAG	CAJKQC01	Bacteria	Firmicutes_A	Clostridia	Oscillospirales	Ruminococcaceae	Faecalibacterium	Faecalibacterium sp003449675	MGYG000002641								1																	0
MGYG000006186	MAG	CAJLUT01	Bacteria	Firmicutes_A	Clostridia	Oscillospirales	Oscillospiraceae	CAG-83	CAG-83 sp900547745	MGYG000004487			1																						0
MGYG000006188	Isolate	GCA_009895945	Bacteria	Proteobacteria	Gammaproteobacteria	Enterobacterales	Enterobacteriaceae	Escherichia	Escherichia coli_D	MGYG000002506				1									1	1			1								3
MGYG000006194	MAG	CAJLSO01	Bacteria	Actinobacteriota	Coriobacteriia	Coriobacteriales	Eggerthellaceae	CAG-1427	CAG-1427 sp900544455	MGYG000000602				1																					0
MGYG000006203	MAG	CAJKMV01	Bacteria	Actinobacteriota	Coriobacteriia	Coriobacteriales	Eggerthellaceae	CAAEEV01	CAAEEV01 sp900754955	MGYG000002023			1	2																					0
MGYG000006205	MAG	CAJKBD01	Bacteria	Proteobacteria	Gammaproteobacteria	Enterobacterales	Pasteurellaceae	Haemophilus_D	Haemophilus_D parainfluenzae	MGYG000000317									1			1		1											3
MGYG000006212	MAG	CAJLHN01	Bacteria	Proteobacteria	Gammaproteobacteria	Enterobacterales	Enterobacteriaceae	Enterobacter	Enterobacter ludwigii	MGYG000002503														1											1
MGYG000006213	MAG	CAJJPW01	Bacteria	Firmicutes_A	Clostridia_A	Christensenellales	Christensenellaceae	(blank)	(blank)	MGYG000001822			1	3					1								1								2
MGYG000006219	MAG	CAJLPA01	Bacteria	Firmicutes_B	Peptococcia	Peptococcales	Peptococcaceae	UMGS1590	UMGS1590 sp900553245	MGYG000001067			1																						0
MGYG000006221	MAG	CAJMJE01	Bacteria	Actinobacteriota	Coriobacteriia	Coriobacteriales	Coriobacteriaceae	Collinsella	Collinsella sp002232035	MGYG000000787		1																							0
MGYG000006223	MAG	CAJKRI01	Bacteria	Actinobacteriota	Coriobacteriia	Coriobacteriales	Eggerthellaceae	Slackia_A	Slackia_A isoflavoniconvertens	MGYG000002509				1													1								1
MGYG000006224	MAG	CAJLKU01	Bacteria	Firmicutes_A	Clostridia_A	Christensenellales	CAG-917	CAG-917	CAG-917 sp000437555	MGYG000002173			1	1																					0
MGYG000006229	MAG	CAJKJL01	Bacteria	Firmicutes_A	Clostridia_A	Christensenellales	CAG-74	UMGS1600	UMGS1600 sp900553295	MGYG000001237				1																					0
MGYG000006233	MAG	CAJJRF01	Bacteria	Desulfobacterota	Desulfovibrionia	Desulfovibrionales	Desulfovibrionaceae	Desulfovibrio	Desulfovibrio legallii	MGYG000000241										1							1								2
MGYG000006234	Isolate	GCA_009680945	Bacteria	Proteobacteria	Gammaproteobacteria	Enterobacterales	Enterobacteriaceae	Escherichia	Escherichia coli_D	MGYG000002506				1									1	1			1								3
MGYG000006240	MAG	CAJLAG01	Bacteria	Firmicutes_C	Negativicutes	Selenomonadales	Selenomonadaceae	Centipeda	Centipeda artemidis	MGYG000002022		1							1																1
MGYG000006256	MAG	CAJKZT01	Bacteria	Firmicutes_A	Clostridia	Oscillospirales	Oscillospiraceae	UBA1777	UBA1777 sp900549865	MGYG000001192			1	1																					0
MGYG000006257	MAG	CAJLUC01	Archaea	Methanobacteriota	Methanobacteria	Methanobacteriales	Methanobacteriaceae	Methanobrevibacter_A	Methanobrevibacter_A smithii_A	MGYG000002446									1																1
MGYG000006260	MAG	CAJKRP01	Bacteria	Bacteroidota	Bacteroidia	Bacteroidales	Dysgonomonadaceae	Dysgonomonas	Dysgonomonas capnocytophagoides	MGYG000000815		1							1																1
MGYG000006266	MAG	CAJMFS01	Bacteria	Synergistota	Synergistia	Synergistales	Synergistaceae	Cloacibacillus	Cloacibacillus porcorum	MGYG000001609		1	2	1													1								1
MGYG000006268	MAG	CAJLWY01	Bacteria	Desulfobacterota	Desulfovibrionia	Desulfovibrionales	Desulfovibrionaceae	Bilophila	(blank)	MGYG000001832		1	2	1													1								1
MGYG000006274	MAG	CAJJIR01	Bacteria	Actinobacteriota	Coriobacteriia	Coriobacteriales	Coriobacteriaceae	Collinsella	Collinsella sp900541145	MGYG000003037		1																							0
MGYG000006278	MAG	CAJMHO01	Bacteria	Firmicutes_A	Clostridia	Peptostreptococcales	Anaerovoracaceae	UMGS973	UMGS973 sp900547295	MGYG000001191				1																					0
MGYG000006279	MAG	CAJLOQ01	Bacteria	Proteobacteria	Gammaproteobacteria	Burkholderiales	Burkholderiaceae	Sutterella	Sutterella sp900764215	MGYG000003170									1					1	1										3
MGYG000006344	MAG	CAJJMW01	Bacteria	Firmicutes_A	Clostridia	Lachnospirales	Lachnospiraceae	Blautia_A	Blautia_A sp900549015	MGYG000003821			1	1															1						1
MGYG000006347	MAG	CAJKHE01	Bacteria	Proteobacteria	Gammaproteobacteria	Enterobacterales	Enterobacteriaceae	Klebsiella	Klebsiella quasipneumoniae	MGYG000002510												1		1											2
MGYG000006351	Isolate	GCA_009895155	Bacteria	Proteobacteria	Gammaproteobacteria	Enterobacterales	Enterobacteriaceae	Escherichia	Escherichia coli_D	MGYG000002506				1									1	1			1								3
MGYG000006362	MAG	CAJMKC01	Archaea	Methanobacteriota	Methanobacteria	Methanobacteriales	Methanobacteriaceae	Methanobrevibacter_A	Methanobrevibacter_A sp900766745	MGYG000000522									1																1
MGYG000006367	MAG	CAJKSQ01	Bacteria	Firmicutes_A	Clostridia	Oscillospirales	Butyricicoccaceae	Agathobaculum	Agathobaculum sp900557315	MGYG000000838		2																							0
MGYG000006377	MAG	CAJLPM01	Bacteria	Firmicutes_A	Clostridia	Oscillospirales	Ruminococcaceae	UBA5884	UBA5884 sp900551505	MGYG000004347																	1								1
MGYG000006381	MAG	CAJLHK01	Bacteria	Desulfobacterota	Desulfovibrionia	Desulfovibrionales	Desulfovibrionaceae	Desulfovibrio	Desulfovibrio fairfieldensis	MGYG000001295			1				1			1							1								2
MGYG000006388	Isolate	GCA_009682495	Bacteria	Proteobacteria	Gammaproteobacteria	Enterobacterales	Enterobacteriaceae	Escherichia	Escherichia coli_D	MGYG000002506				1									1	1											2
MGYG000006390	MAG	CAJMKN01	Bacteria	Proteobacteria	Gammaproteobacteria	Burkholderiales	Burkholderiaceae	Duodenibacillus	Duodenibacillus massiliensis	MGYG000003318												1													1
MGYG000006391	MAG	CAJKGC01	Bacteria	Firmicutes_A	Clostridia	Lachnospirales	Anaerotignaceae	HGM11808	HGM11808 sp900757025	MGYG000001118			2																						0
MGYG000006398	Isolate	GCA_009710845	Bacteria	Firmicutes_C	Negativicutes	Veillonellales	Veillonellaceae	Veillonella	Veillonella dispar_A	MGYG000000214									1																1
MGYG000006399	MAG	CAJKGA01	Bacteria	Actinobacteriota	Actinomycetia	Actinomycetales	Actinomycetaceae	Actinomyces	Actinomyces graevenitzii	MGYG000002941		1							1																1
MGYG000006400	MAG	CAJLAW01	Bacteria	Firmicutes_A	Clostridia	Oscillospirales	Oscillospiraceae	UBA5446	UBA5446 sp900545405	MGYG000004557			1	1																					0
MGYG000006402	MAG	CAJJMF01	Bacteria	Proteobacteria	Gammaproteobacteria	Burkholderiales	Burkholderiaceae	Sutterella	(blank)	MGYG000000560		1																							0
MGYG000006406	MAG	CAJKHG01	Bacteria	Fusobacteriota	Fusobacteriia	Fusobacteriales	Fusobacteriaceae	Fusobacterium_B	Fusobacterium_B sp900541465	MGYG000000712		1																							0
MGYG000006422	MAG	CAJKMR01	Bacteria	Proteobacteria	Gammaproteobacteria	Burkholderiales	Burkholderiaceae	Parasutterella	Parasutterella sp000980495	MGYG000003022				1										1											1
MGYG000006439	MAG	CAJLDN01	Bacteria	Actinobacteriota	Coriobacteriia	Coriobacteriales	Eggerthellaceae	Slackia_A	Slackia_A sp900553655	MGYG000004189				1																					0
MGYG000006442	Isolate	GCA_009683315	Bacteria	Proteobacteria	Gammaproteobacteria	Enterobacterales	Enterobacteriaceae	Escherichia	Escherichia coli_D	MGYG000002506				1									1	1			1								3
MGYG000006459	Isolate	GCA_009719355	Bacteria	Proteobacteria	Gammaproteobacteria	Burkholderiales	Burkholderiaceae	Parasutterella	Parasutterella excrementihominis	MGYG000001294				2					1																1
MGYG000006461	Isolate	GCA_009875495	Bacteria	Proteobacteria	Gammaproteobacteria	Enterobacterales	Enterobacteriaceae	Enterobacter	Enterobacter hormaechei_A	MGYG000002504												1		1											2
MGYG000006462	MAG	CAJJKC01	Bacteria	Actinobacteriota	Coriobacteriia	Coriobacteriales	Coriobacteriaceae	Collinsella	Collinsella tanakaei	MGYG000001382				1																					0
MGYG000006469	Isolate	GCA_009683445	Bacteria	Proteobacteria	Gammaproteobacteria	Enterobacterales	Enterobacteriaceae	Escherichia	Escherichia coli_D	MGYG000002506				2									1	1			1								3
MGYG000006479	MAG	CAJKQK01	Bacteria	Proteobacteria	Gammaproteobacteria	Burkholderiales	Burkholderiaceae	Oxalobacter	(blank)	MGYG000002703		1							1			1													2
MGYG000006482	MAG	CAJKVA01	Bacteria	Firmicutes_A	Clostridia	Oscillospirales	Oscillospiraceae	UBA5446	UBA5446 sp004553625	MGYG000001723				1					1																1
MGYG000006484	MAG	CAJKCF01	Bacteria	Synergistota	Synergistia	Synergistales	Dethiosulfovibrionaceae	Pyramidobacter	Pyramidobacter piscolens	MGYG000001589									1																1
MGYG000006488	MAG	CAJMLW01	Bacteria	Firmicutes_C	Negativicutes	Veillonellales	Veillonellaceae	Veillonella	Veillonella atypica	MGYG000001444									1																1
MGYG000006489	MAG	CAJLZF01	Bacteria	Firmicutes_A	Clostridia	Oscillospirales	Oscillospiraceae	UBA1777	(blank)	MGYG000001049			1	2																					0
MGYG000006491	MAG	CAJKVG01	Bacteria	Firmicutes_A	Clostridia_A	Christensenellales	CAG-138	SFEL01	SFEL01 sp004557245	MGYG000004245				1																					0
MGYG000006500	MAG	CAJLBQ01	Bacteria	Proteobacteria	Gammaproteobacteria	Enterobacterales	Pasteurellaceae	Haemophilus_D	(blank)	MGYG000003060														1											1
MGYG000006512	MAG	CAJLKY01	Bacteria	Actinobacteriota	Coriobacteriia	Coriobacteriales	QAMH01	CACZQA01	CACZQA01 sp902783175	MGYG000001816			1	1																					0
MGYG000006513	MAG	CAJKDA01	Bacteria	Firmicutes	Bacilli	Erysipelotrichales	Erysipelotrichaceae	Dielma	Dielma fastidiosa	MGYG000001421				1																					0
MGYG000006520	MAG	CAJLBZ01	Bacteria	Firmicutes_A	Clostridia	Oscillospirales	Oscillospiraceae	UBA5446	UBA5446 sp900544295	MGYG000002152				1																					0
MGYG000006523	MAG	CAJKCZ01	Bacteria	Desulfobacterota	Desulfovibrionia	Desulfovibrionales	Desulfovibrionaceae	Mailhella	Mailhella sp900555975	MGYG000003924		1	1																						0
MGYG000006535	MAG	CAJKMY01	Bacteria	Firmicutes_A	Clostridia	Oscillospirales	Oscillospiraceae	CAG-110	CAG-110 sp900551495	MGYG000001228				1																					0
MGYG000006540	Isolate	GCA_009679905	Bacteria	Firmicutes_A	Clostridia	Oscillospirales	Ruminococcaceae	Faecalibacterium	Faecalibacterium prausnitzii	MGYG000001300								1																	0
MGYG000006551	MAG	CAJJOH01	Bacteria	Proteobacteria	Gammaproteobacteria	Pseudomonadales	Pseudomonadaceae	Pseudomonas	Pseudomonas aeruginosa	MGYG000002463													1												1
MGYG000006552	MAG	CAJJPO01	Bacteria	Proteobacteria	Gammaproteobacteria	Enterobacterales	Pasteurellaceae	Haemophilus_D	Haemophilus_D parainfluenzae_N	MGYG000002893												1		1											2
MGYG000006559	MAG	CAJMQJ01	Bacteria	Actinobacteriota	Coriobacteriia	Coriobacteriales	Coriobacteriaceae	Collinsella	Collinsella sp002232035	MGYG000000207		1																							0
MGYG000006582	MAG	CAJKVJ01	Bacteria	Actinobacteriota	Coriobacteriia	Coriobacteriales	Eggerthellaceae	Enteroscipio	Enteroscipio rubneri	MGYG000002440		1		1						1															1
MGYG000006586	MAG	CAJLSD01	Bacteria	Proteobacteria	Gammaproteobacteria	Enterobacterales	Enterobacteriaceae	Enterobacter	Enterobacter asburiae_B	MGYG000002519													1	1											2
MGYG000006592	MAG	CAJKPI01	Bacteria	Firmicutes_A	Clostridia	Clostridiales	Clostridiaceae	Clostridium	Clostridium butyricum	MGYG000000014		1															1								1
MGYG000006593	MAG	CAJKBY01	Bacteria	Firmicutes_A	Clostridia	Lachnospirales	Lachnospiraceae	Blautia_A	Blautia_A sp900066145	MGYG000000201										1															1
MGYG000006603	MAG	CAJKPB01	Bacteria	Firmicutes_A	Clostridia_A	Christensenellales	CAG-74	SFMI01	SFMI01 sp004556155	MGYG000004052				1																					0
MGYG000006613	Isolate	GCA_009896305	Bacteria	Proteobacteria	Gammaproteobacteria	Enterobacterales	Enterobacteriaceae	Escherichia	Escherichia coli_D	MGYG000002506				1									1	1			1								3
MGYG000006663	MAG	CAJMHP01	Bacteria	Proteobacteria	Gammaproteobacteria	Enterobacterales	Pasteurellaceae	Haemophilus_D	(blank)	MGYG000000860														1											1
MGYG000006670	MAG	CAJKJD01	Bacteria	Firmicutes_A	Clostridia	Lachnospirales	Lachnospiraceae	Blautia_A	Blautia_A faecis	MGYG000000002										1															1
MGYG000006689	MAG	CAJJOI01	Bacteria	Actinobacteriota	Coriobacteriia	Coriobacteriales	Coriobacteriaceae	Collinsella	Collinsella stercoris	MGYG000001709				1																					0
MGYG000006696	Isolate	GCA_009890645	Bacteria	Proteobacteria	Gammaproteobacteria	Enterobacterales	Enterobacteriaceae	Escherichia	Escherichia coli_D	MGYG000002506				1									1	1			1								3
MGYG000006701	Isolate	GCA_009710745	Bacteria	Firmicutes_C	Negativicutes	Veillonellales	Veillonellaceae	Veillonella	Veillonella parvula_A	MGYG000001349									1																1
MGYG000006707	MAG	CAJKHJ01	Bacteria	Proteobacteria	Gammaproteobacteria	Enterobacterales	Enterobacteriaceae	Klebsiella	Klebsiella pneumoniae	MGYG000002538												1		1											2
MGYG000006713	MAG	CAJLJX01	Bacteria	Proteobacteria	Gammaproteobacteria	Enterobacterales	Enterobacteriaceae	Citrobacter	Citrobacter portucalensis	MGYG000001705				1									1	1			1								3
MGYG000006716	MAG	CAJLIM01	Bacteria	Proteobacteria	Gammaproteobacteria	Burkholderiales	Burkholderiaceae	Sutterella	Sutterella parvirubra	MGYG000001401		1												1											1
MGYG000006717	MAG	CAJKFA01	Bacteria	Proteobacteria	Gammaproteobacteria	Enterobacterales	Pasteurellaceae	Haemophilus_D	Haemophilus_D parainfluenzae	MGYG000003126												1													1
MGYG000006749	MAG	CAJKMX01	Bacteria	Desulfobacterota	Desulfovibrionia	Desulfovibrionales	Desulfovibrionaceae	Desulfovibrio	Desulfovibrio piger	MGYG000001321			2	1						1							1								2
MGYG000006751	MAG	CAJLVG01	Bacteria	Firmicutes_A	Clostridia	Lachnospirales	Lachnospiraceae	Mediterraneibacter	Mediterraneibacter sp900751785	MGYG000001018		1																							0
MGYG000006765	MAG	CAJLFR01	Bacteria	Firmicutes_A	Clostridia	Lachnospirales	Lachnospiraceae	UBA7182	UBA7182 sp003481535	MGYG000002304									1																1
MGYG000006772	MAG	CAJKBT01	Bacteria	Firmicutes_A	Clostridia	Lachnospirales	Lachnospiraceae	Blautia_A	Blautia_A sp003474435	MGYG000000216									1																1
MGYG000006779	MAG	CAJKYD01	Bacteria	Firmicutes_A	Clostridia	Oscillospirales	Ruminococcaceae	Faecalibacterium	Faecalibacterium prausnitzii_C	MGYG000000022				1																					0
MGYG000006780	Isolate	GCA_009682555	Bacteria	Proteobacteria	Gammaproteobacteria	Enterobacterales	Enterobacteriaceae	Escherichia	Escherichia coli_D	MGYG000002506				1									1	1											2
MGYG000006785	MAG	CAJJXO01	Bacteria	Firmicutes_A	Clostridia	Peptostreptococcales	Anaerovoracaceae	CAG-238	CAG-238 sp900551415	MGYG000000668			1	1																					0
MGYG000006788	MAG	CAJKQQ01	Bacteria	Firmicutes_A	Clostridia	Lachnospirales	Lachnospiraceae	Blautia_A	Blautia_A wexlerae_A	MGYG000001338																			2						2
MGYG000006791	Isolate	GCA_009875595	Bacteria	Actinobacteriota	Coriobacteriia	Coriobacteriales	Eggerthellaceae	Eggerthella	Eggerthella lenta	MGYG000002544				2						1															1
MGYG000006794	MAG	CAJKGY01	Bacteria	Firmicutes_A	Clostridia	Lachnospirales	Lachnospiraceae	Blautia_A	Blautia_A sp900066335	MGYG000000263									1																1
MGYG000006796	MAG	CAJKQF01	Bacteria	Firmicutes_A	Clostridia	Lachnospirales	Lachnospiraceae	Frisingicoccus	Frisingicoccus sp900753685	MGYG000001961		1	1																						0
MGYG000006799	Isolate	GCA_009683355	Bacteria	Proteobacteria	Gammaproteobacteria	Enterobacterales	Enterobacteriaceae	Escherichia	Escherichia coli_D	MGYG000002506				1									1				1								2
MGYG000006805	MAG	CAJJKB01	Bacteria	Firmicutes_A	Clostridia_A	Christensenellales	CAG-74	SFFH01	SFFH01 sp900548125	MGYG000001658				1																					0
MGYG000006818	MAG	CAJLXZ01	Bacteria	Proteobacteria	Gammaproteobacteria	Pseudomonadales	Pseudomonadaceae	Pseudomonas_E	Pseudomonas_E putida_P	MGYG000001035		1							1			1					1								3
MGYG000006826	Isolate	GCA_009682535	Bacteria	Proteobacteria	Gammaproteobacteria	Enterobacterales	Enterobacteriaceae	Escherichia	Escherichia coli_D	MGYG000002506				1									1	1											2
MGYG000006839	MAG	CAJKKM01	Bacteria	Actinobacteriota	Coriobacteriia	Coriobacteriales	Eggerthellaceae	Gordonibacter	Gordonibacter pamelaeae	MGYG000002487		1		2						1															1
MGYG000006848	MAG	CAJJWW01	Bacteria	Firmicutes_A	Clostridia	Clostridiales	Clostridiaceae	Clostridium	Clostridium sp000435835	MGYG000001089																	1								1
MGYG000006858	Isolate	GCA_009679755	Bacteria	Firmicutes_A	Clostridia	Oscillospirales	Ruminococcaceae	Faecalibacterium	Faecalibacterium prausnitzii	MGYG000001300								1																	0
MGYG000006861	MAG	CAJKAY01	Bacteria	Proteobacteria	Gammaproteobacteria	Enterobacterales	Enterobacteriaceae	Raoultella	Raoultella ornithinolytica	MGYG000002363												1		1			1								3
MGYG000006872	Isolate	GCA_009883045	Bacteria	Firmicutes_A	Clostridia	Lachnospirales	Lachnospiraceae	Blautia_A	Blautia_A wexlerae_A	MGYG000001338																			2						2
MGYG000006883	MAG	CAJLOZ01	Bacteria	Firmicutes_A	Clostridia	Oscillospirales	Ruminococcaceae	Faecalibacterium	Faecalibacterium prausnitzii_G	MGYG000002545				1																					0
MGYG000006888	MAG	CAJJRR01	Bacteria	Firmicutes_A	Clostridia	Oscillospirales	Ruminococcaceae	Faecalibacterium	Faecalibacterium prausnitzii_E	MGYG000000195				1																					0
MGYG000006896	MAG	CAJJZH01	Bacteria	Firmicutes_A	Clostridia	Lachnospirales	Lachnospiraceae	Muricomes	Muricomes oroticus	MGYG000000176		1	1	2																					0
MGYG000006898	MAG	CAJLML01	Bacteria	Firmicutes_A	Clostridia	Oscillospirales	Oscillospiraceae	UBA1777	UBA1777 sp900549545	MGYG000001947			1	1																					0
MGYG000006912	MAG	CAJLHU01	Bacteria	Firmicutes_A	Clostridia	Oscillospirales	Ruminococcaceae	Faecalibacterium	Faecalibacterium prausnitzii_J	MGYG000002619								1																	0
MGYG000006917	MAG	CAJJQU01	Bacteria	Firmicutes_A	Clostridia	Lachnospirales	Anaerotignaceae	UMGS1670	(blank)	MGYG000002626		1	1																						0
MGYG000006924	MAG	CAJKRL01	Bacteria	Firmicutes_A	Clostridia	Lachnospirales	Lachnospiraceae	Blautia_A	Blautia_A sp900547615	MGYG000001224			1																1						1
MGYG000006929	MAG	CAJLUS01	Bacteria	Actinobacteriota	Coriobacteriia	Coriobacteriales	Coriobacteriaceae	Collinsella	(blank)	MGYG000001724		1																							0
MGYG000006933	MAG	CAJLXR01	Bacteria	Proteobacteria	Gammaproteobacteria	Enterobacterales	Enterobacteriaceae	Escherichia	Escherichia marmotae	MGYG000002322		1											1	1			1								3
[truncated: 37,596 more rows]
